# Supplementary material for: N,N′-Bis[2-chloro-5-(trifluoro­meth­yl)benzyl­idene]ethane-1,2-diamine
Source: Acta Crystallogr Sect E Struct Rep Online. 2008 Aug 9;64(Pt 9):o1722–3. doi: 10.1107/S1600536808024926 (PMC2960650; doi:10.1107/S1600536808024926)
Supplement: Supplementary file 2 [file e-64-o1722-Isup2.hkl]

# 
# h,k,l, Fc-squared, Fo-squared, sigma(Fo-squared) and status flag 
# 
data_I
_shelx_title ' clfm in C2/c  (100K)' 
_shelx_refln_list_code          4 
_shelx_F_calc_maximum      517.30 
_exptl_crystal_F_000      1776.00 
_reflns_d_resolution_high  0.6152 
 
loop_ 
 _symmetry_equiv_pos_as_xyz 
 'x, y, z' 
 '-x, y, -z+1/2' 
 'x+1/2, y+1/2, z' 
 '-x+1/2, y+1/2, -z+1/2' 
 '-x, -y, -z' 
 'x, -y, z-1/2' 
 '-x+1/2, -y+1/2, -z' 
 'x+1/2, -y+1/2, z-1/2' 
 
_cell_length_a    35.7299 
_cell_length_b     4.6663 
_cell_length_c    27.1134 
_cell_angle_alpha  90.000 
_cell_angle_beta  127.851 
_cell_angle_gamma  90.000 
 
_shelx_F_squared_multiplier     1.000 
 
loop_ 
 _refln_index_h 
 _refln_index_k 
 _refln_index_l 
 _refln_F_squared_calc 
 _refln_F_squared_meas 
 _refln_F_squared_sigma 
 _refln_observed_status 
   2   0   0     2974.07        0.24      1.43 o 
   4   0   0       29.70       -6.99      6.99 o 
   6   0   0     2538.51     2788.94     35.46 o 
   8   0   0    74056.22    76609.71    690.28 o 
  10   0   0     6775.69     6849.08     67.76 o 
  12   0   0     3357.83     4030.12     47.30 o 
  14   0   0    40952.90    44769.20    407.85 o 
  16   0   0      245.18      365.61     13.18 o 
  18   0   0    16240.24    16075.67    154.88 o 
  20   0   0    13639.12    14329.26    136.11 o 
  22   0   0      191.29      252.80     11.82 o 
  24   0   0      767.59      750.24     26.65 o 
  26   0   0     5907.13     5925.92     95.97 o 
  28   0   0     6449.97     6698.68    115.59 o 
  30   0   0     3104.42     3379.20    113.96 o 
  32   0   0      322.04      298.73     26.74 o 
  34   0   0     1835.58     2085.78     62.78 o 
  36   0   0     1594.53     1515.16     54.45 o 
  38   0   0      541.95      602.02     38.26 o 
  40   0   0     1139.25     1193.39     76.23 o 
  42   0   0      755.05     1045.95    115.53 o 
  44   0   0      454.90      534.52     72.76 o 
   1   1   0     2218.40     2066.08     31.45 o 
   3   1   0    18536.45    18466.92    144.27 o 
   5   1   0     3639.88     3886.91     34.01 o 
   7   1   0     1483.64     1354.76     17.20 o 
   9   1   0     8216.84     7927.90     66.19 o 
  11   1   0      736.88     1022.89     13.67 o 
  13   1   0    26029.22    28079.30    178.59 o 
  15   1   0      349.76      263.32      7.38 o 
  17   1   0    12299.63    12565.82     84.22 o 
  19   1   0     2711.48     2647.72     27.33 o 
  21   1   0     5210.78     5058.45     49.20 o 
  23   1   0     1830.62     1604.69     23.94 o 
  25   1   0        6.57        2.55      6.17 o 
  27   1   0      993.85      904.10     20.63 o 
  29   1   0     2153.22     2067.07     40.36 o 
  31   1   0      625.91      540.57     23.25 o 
  33   1   0       25.67       31.97     13.27 o 
  35   1   0        8.25       16.45     13.74 o 
  37   1   0     1678.11     1789.52     47.46 o 
  39   1   0      267.09      273.32     23.86 o 
  41   1   0     2205.32     2446.17     68.13 o 
  43   1   0      400.71      437.52     52.69 o 
  45   1   0        1.77       -3.97     32.12 o 
   0   2   0      352.74      254.76     21.18 o 
   2   2   0      460.06      501.03     11.08 o 
   4   2   0     2734.53     2835.18     27.57 o 
   6   2   0     1838.62     1936.02     19.62 o 
   8   2   0      457.15      332.23      7.80 o 
  10   2   0       56.06       61.06      4.65 o 
  12   2   0     1083.57     1085.70     16.90 o 
  14   2   0      508.48      515.04     13.51 o 
  16   2   0     7159.17     7286.87     71.14 o 
  18   2   0       23.51       34.27      7.47 o 
  20   2   0      903.99     1104.93     28.08 o 
  22   2   0      321.74      282.52     17.76 o 
  24   2   0    10029.72     9857.11    134.39 o 
  26   2   0      755.50      866.13     30.76 o 
  28   2   0       39.24       49.60     13.27 o 
  30   2   0     2328.58     2256.05     50.33 o 
  32   2   0      159.11      112.17     19.35 o 
  34   2   0     1020.16      938.52     46.47 o 
  36   2   0       73.13       90.59     24.33 o 
  38   2   0     2012.67     2006.27    111.66 o 
  40   2   0      212.04      190.64     34.52 o 
  42   2   0      447.14      429.24     63.10 o 
  44   2   0       96.15       71.58     57.69 o 
   1   3   0     1005.47      802.97     26.39 o 
   3   3   0     2137.33     2414.04     30.60 o 
   5   3   0      862.88      760.47     13.22 o 
   7   3   0     9236.95     9264.85     74.24 o 
   9   3   0     2095.90     1981.95     22.30 o 
  11   3   0     1415.79     1432.10     20.78 o 
  13   3   0    15833.79    16346.64    145.66 o 
  15   3   0       17.71       19.78      8.75 o 
  17   3   0     1912.99     1918.25     44.60 o 
  19   3   0      401.27      409.99     25.13 o 
  21   3   0     9168.11     9324.92    149.03 o 
  23   3   0      941.65      970.42     40.51 o 
  25   3   0        4.99       10.83     18.12 o 
  27   3   0     2080.45     2142.07     62.87 o 
  29   3   0      877.57      905.76     43.15 o 
  31   3   0       12.01        5.88     14.97 o 
  33   3   0       50.46       81.52     19.48 o 
  35   3   0      462.26      488.65     42.22 o 
  37   3   0     1057.25     1154.84     60.62 o 
  39   3   0      774.72      801.13     67.90 o 
  41   3   0       52.45      134.83     54.88 o 
   0   4   0     1274.76     1652.75     87.56 o 
   2   4   0      696.26      753.60     22.90 o 
   4   4   0        9.28       10.84      8.59 o 
   6   4   0      545.22      504.13     14.87 o 
   8   4   0        8.61       14.87      5.62 o 
  10   4   0     6815.96     7138.10     79.11 o 
  12   4   0     4001.39     4172.15     78.30 o 
  14   4   0     1972.23     2034.96     68.81 o 
  16   4   0       56.47       40.09     12.70 o 
  18   4   0     1267.36     1187.43     39.26 o 
  20   4   0      775.71      796.62     35.80 o 
  22   4   0       73.88       60.49     17.05 o 
  24   4   0       34.26       29.87     15.29 o 
  26   4   0      757.65      753.83     38.76 o 
  28   4   0      464.56      495.79     37.38 o 
  30   4   0       12.95       25.23     18.02 o 
  32   4   0        0.63       17.72     19.60 o 
  34   4   0      106.05       54.35     26.22 o 
  36   4   0      229.66      194.67     42.12 o 
  38   4   0      334.58      292.60     51.31 o 
   1   5   0     1363.02     1468.20     79.77 o 
   3   5   0      904.44      913.65     43.64 o 
   5   5   0      232.66      217.62     29.11 o 
   7   5   0       48.18       48.52     14.32 o 
   9   5   0     3662.00     3941.66     77.47 o 
  11   5   0     1845.09     1936.07     43.81 o 
  13   5   0     4939.54     5250.40     90.51 o 
  15   5   0      380.12      379.53     36.62 o 
  17   5   0      277.74      271.40     19.07 o 
  19   5   0       86.89       77.13     14.90 o 
  21   5   0     1668.40     1785.37     49.22 o 
  23   5   0      109.31      106.67     18.86 o 
  25   5   0        4.50       15.55     15.95 o 
  27   5   0       51.19       79.11     17.96 o 
  29   5   0      880.36      884.45     63.89 o 
  31   5   0      114.02      126.49     32.18 o 
  33   5   0      105.72       65.16     27.58 o 
   4   6   0      238.03      322.86     32.40 o 
   6   6   0        0.90        8.66     14.66 o 
   8   6   0     1733.83     2037.05     64.12 o 
  10   6   0      292.16      273.16     22.16 o 
  12   6   0      695.63      730.60     34.79 o 
  14   6   0      242.96      229.73     62.52 o 
  16   6   0      135.82      183.34     21.05 o 
  18   6   0      726.35      782.51     37.23 o 
  20   6   0      470.01      416.36     32.95 o 
  22   6   0      213.90      169.07     22.42 o 
  24   6   0      281.62      288.10     40.03 o 
  26   6   0        3.63        8.44     23.86 o 
  28   6   0      237.36      346.88     77.64 o 
   5   7   0      342.78      397.71     44.69 o 
   7   7   0       50.71       55.86     31.84 o 
   9   7   0       71.94       93.74     25.76 o 
  11   7   0      267.04      291.34     31.91 o 
  13   7   0       69.28       74.10     25.36 o 
  15   7   0       25.34       32.04     25.73 o 
  17   7   0       48.12       34.38     31.28 o 
 -45   1   1      140.78       98.25     32.06 o 
 -43   1   1     1032.19     1053.68     45.63 o 
 -41   1   1      142.44      194.38     21.95 o 
 -39   1   1     3576.93     3758.77     90.60 o 
 -37   1   1     1550.63     1583.92     44.01 o 
 -35   1   1       37.87       75.47     15.10 o 
 -33   1   1      433.51      447.93     27.27 o 
 -31   1   1     7267.20     7358.73     92.77 o 
 -29   1   1     4043.64     3977.13     59.17 o 
 -27   1   1      171.34      229.02     11.97 o 
 -25   1   1    11211.95    10662.71     93.40 o 
 -23   1   1    11211.04    11386.53     93.50 o 
 -21   1   1      617.81      516.52     12.58 o 
 -19   1   1       70.52       80.17      5.86 o 
 -17   1   1    26081.01    26027.44    168.26 o 
 -15   1   1     3530.84     3850.93     34.88 o 
 -13   1   1    13781.90    15623.03    111.44 o 
 -11   1   1     3395.04     3528.31     34.06 o 
  -9   1   1    17350.90    18047.79    150.34 o 
  -7   1   1       54.19       60.32      4.15 o 
  -5   1   1     1289.37     1582.18     17.79 o 
  -3   1   1      239.37      219.49      5.49 o 
  -1   1   1    15940.44    16806.82    189.32 o 
   1   1   1     1396.72     1362.58     15.59 o 
   3   1   1   125460.30   127754.27   1046.60 o 
   5   1   1      325.52      273.44      6.21 o 
   7   1   1    50383.63    52731.01    400.87 o 
   9   1   1      890.57     1005.68     13.71 o 
  11   1   1     6702.96     7412.67     53.78 o 
  13   1   1    11210.00    11954.15     78.04 o 
  15   1   1      776.21      824.80     11.26 o 
  17   1   1     4793.33     4936.19     37.63 o 
  19   1   1     3853.18     4051.81     38.02 o 
  21   1   1     4587.67     4887.06     51.87 o 
  23   1   1       16.27        1.40      5.73 o 
  25   1   1      674.48      647.04     16.78 o 
  27   1   1     1815.82     1864.02     35.10 o 
  29   1   1       73.70       69.38     12.31 o 
  31   1   1      133.99      104.21     15.93 o 
  33   1   1     2120.61     2086.21     49.71 o 
  35   1   1      284.65      261.39     21.90 o 
  37   1   1       13.95       10.70     14.87 o 
  39   1   1      183.65      163.92     21.28 o 
  41   1   1      619.59      581.44     36.46 o 
  43   1   1     1517.49     1646.94    114.73 o 
 -44   2   1      174.54      165.22     48.95 o 
 -42   2   1      103.31       79.70     31.53 o 
 -40   2   1       99.52       68.12     28.05 o 
 -38   2   1      928.07      976.79     54.17 o 
 -36   2   1      132.58       89.05     21.51 o 
 -34   2   1      312.25      317.63     30.58 o 
 -32   2   1      101.19       57.17     19.66 o 
 -30   2   1      816.82      840.65     30.80 o 
 -28   2   1      366.33      356.51     31.68 o 
 -26   2   1      965.03      847.61     28.81 o 
 -24   2   1       70.25       97.16     13.76 o 
 -22   2   1       11.07        2.86      8.07 o 
 -20   2   1       27.62       28.22      7.85 o 
 -18   2   1    14642.80    14669.30    142.07 o 
 -16   2   1     3195.53     3385.26     41.00 o 
 -14   2   1     5407.76     5684.07     57.15 o 
 -12   2   1      640.36      740.34     14.22 o 
 -10   2   1    11228.54    11129.41     87.23 o 
  -8   2   1     2725.98     2526.54     24.89 o 
  -6   2   1     3592.19     3813.71     33.56 o 
  -4   2   1    22478.38    22354.20    182.57 o 
  -2   2   1       85.27       55.19      5.54 o 
   0   2   1    16762.41    17115.40    179.99 o 
   2   2   1    13798.29    14038.68    129.84 o 
   4   2   1     4466.10     4094.19     37.74 o 
   6   2   1       34.23       78.03      4.48 o 
   8   2   1     6064.10     6727.44     52.87 o 
  10   2   1      472.63      456.20      9.27 o 
  12   2   1     6280.23     6540.80     59.12 o 
  14   2   1      274.93      258.37     10.09 o 
  16   2   1     2143.06     2044.97     28.48 o 
  18   2   1      115.27       80.97      9.51 o 
  20   2   1     3280.69     3311.32     53.65 o 
  22   2   1     1436.12     1574.42     36.39 o 
  24   2   1     3907.77     3923.27     58.43 o 
  26   2   1     1014.36     1065.21     48.04 o 
  28   2   1      832.24      874.86     30.94 o 
  30   2   1       93.87       87.39     17.50 o 
  32   2   1     2550.38     2646.79     69.07 o 
  34   2   1       70.65       53.95     20.24 o 
  36   2   1     1099.58     1186.67     57.49 o 
  38   2   1       40.12       39.05     26.07 o 
  40   2   1      796.50      701.35     50.91 o 
  42   2   1      876.90      894.89     87.35 o 
 -41   3   1      431.17      423.05     65.85 o 
 -39   3   1        0.07       21.05     26.29 o 
 -37   3   1       87.77       41.35     26.95 o 
 -35   3   1     1022.58     1166.44     47.31 o 
 -33   3   1     1393.50     1585.51     48.60 o 
 -31   3   1       10.45        7.83     14.94 o 
 -29   3   1      259.22      237.01     24.45 o 
 -27   3   1       46.13       44.45     16.86 o 
 -25   3   1       48.83       35.99     15.40 o 
 -23   3   1      303.90      298.41     24.95 o 
 -21   3   1      350.10      355.17     27.03 o 
 -19   3   1      707.34      721.48     29.12 o 
 -17   3   1      670.65      534.10     21.34 o 
 -15   3   1     5454.00     5413.66     70.88 o 
 -13   3   1      974.34     1139.43     23.04 o 
 -11   3   1       82.52       96.20      6.50 o 
  -9   3   1     1165.06     1150.28     15.58 o 
  -7   3   1     4839.22     4959.16     41.08 o 
  -5   3   1     2259.41     2675.83     29.60 o 
  -3   3   1     2343.66     2291.57     45.68 o 
  -1   3   1    11958.88    13328.28    158.17 o 
   1   3   1       17.27       25.52      6.90 o 
   3   3   1     1688.35     1718.90     29.30 o 
   5   3   1      115.74      120.18      5.41 o 
   7   3   1     3262.95     3506.38     35.03 o 
   9   3   1      426.61      408.47     10.63 o 
  11   3   1      150.29      105.27      7.05 o 
  13   3   1      908.06      901.27     20.51 o 
  15   3   1       95.84       79.08     13.16 o 
  17   3   1      824.08      885.81     35.93 o 
  19   3   1     1400.63     1294.80     41.92 o 
  21   3   1      844.11      798.03     35.88 o 
  23   3   1        1.20       16.70     14.20 o 
  25   3   1      349.04      315.21     28.25 o 
  27   3   1      167.78      165.79     18.97 o 
  29   3   1      590.82      495.52     28.84 o 
  31   3   1       69.34       49.44     17.37 o 
  33   3   1       81.12       51.19     21.66 o 
  35   3   1      558.45      645.46     71.19 o 
  37   3   1       99.73      164.38     36.94 o 
  39   3   1       12.64       30.29     42.45 o 
  41   3   1       91.83       88.36     53.62 o 
 -38   4   1     2474.61     2582.93    168.14 o 
 -36   4   1      123.57      105.45     30.67 o 
 -34   4   1      252.08      226.19     40.89 o 
 -32   4   1       38.14       44.42     20.26 o 
 -30   4   1     1119.71     1127.51     48.37 o 
 -28   4   1       52.89       50.43     18.49 o 
 -26   4   1      370.10      335.96     29.89 o 
 -24   4   1      109.01       58.39     19.05 o 
 -22   4   1     1097.87     1077.42     70.64 o 
 -20   4   1        3.20        4.77     12.24 o 
 -18   4   1     4948.08     5099.84     92.12 o 
 -16   4   1     2464.05     2586.00     51.75 o 
 -14   4   1     1605.52     1613.12     46.86 o 
 -12   4   1     4058.46     4192.17    105.98 o 
 -10   4   1    11231.38    11734.83    144.72 o 
  -8   4   1      755.02      821.22     18.03 o 
  -6   4   1      336.80      341.61     11.70 o 
  -4   4   1      200.99      160.58     16.70 o 
  -2   4   1     1592.18     1423.86     53.28 o 
   0   4   1      789.90      856.61     39.62 o 
   2   4   1        2.88        9.23      7.68 o 
   4   4   1      218.86      206.72     14.26 o 
   6   4   1      983.22      951.19     19.10 o 
   8   4   1      170.77      150.63      8.97 o 
  10   4   1       13.72        1.11      6.84 o 
  12   4   1     4414.62     4561.72     77.95 o 
  14   4   1      301.53      243.71     19.44 o 
  16   4   1      757.40      650.43     29.75 o 
  18   4   1      262.56      242.16     21.00 o 
  20   4   1     5453.78     5486.77     96.56 o 
  22   4   1      242.21      210.69     22.51 o 
  24   4   1       33.56       27.17     17.30 o 
  26   4   1       95.65       70.68     18.34 o 
  28   4   1      536.02      505.28     35.42 o 
  30   4   1      266.54      287.26     37.20 o 
  32   4   1      149.89       76.44     31.18 o 
  34   4   1        4.21        9.78     24.13 o 
  36   4   1       43.87       66.36     39.54 o 
  38   4   1      255.33      353.02     91.61 o 
 -35   5   1      109.24       85.78     28.65 o 
 -33   5   1        0.63       15.38     20.62 o 
 -31   5   1      171.92      131.06     23.69 o 
 -29   5   1        1.23       -0.86     15.02 o 
 -27   5   1      427.97      421.78     31.68 o 
 -25   5   1       39.12       57.65     17.58 o 
 -23   5   1      691.93      869.22     37.60 o 
 -21   5   1      631.68      684.74     59.25 o 
 -19   5   1      649.58      703.27     35.14 o 
 -17   5   1        0.10       -4.77      9.36 o 
 -15   5   1       90.73       84.28     14.34 o 
 -13   5   1      341.01      327.43     20.91 o 
 -11   5   1       24.69        9.01     11.09 o 
  -9   5   1        8.66       22.74     14.05 o 
  -7   5   1     2408.01     2499.55     64.21 o 
  -5   5   1      822.39      822.26     44.93 o 
  -3   5   1      824.08      821.29     84.21 o 
  -1   5   1      684.71      723.56     60.13 o 
   1   5   1      158.91      213.66     55.30 o 
   3   5   1     2566.31     2541.27     83.03 o 
   5   5   1      305.23      314.55     40.24 o 
   7   5   1      869.81      813.28     56.54 o 
   9   5   1       30.79       20.50     10.50 o 
  11   5   1     1928.47     2089.50     47.31 o 
  13   5   1      257.00      235.29     20.68 o 
  15   5   1      344.63      365.41     28.55 o 
  17   5   1      115.68       92.47     14.73 o 
  19   5   1       50.10       33.37     14.00 o 
  21   5   1       25.59       18.62     13.72 o 
  23   5   1        0.16        3.06     13.82 o 
  25   5   1      388.33      327.90     26.69 o 
  27   5   1      230.72      184.57     23.17 o 
  29   5   1       71.11       65.14     20.66 o 
  31   5   1      196.67      150.21     29.91 o 
  33   5   1        6.27        2.01     25.05 o 
 -28   6   1      786.43      814.91     39.44 o 
 -26   6   1      115.90      104.36     25.46 o 
 -24   6   1       69.93       38.55     19.23 o 
 -22   6   1      275.01      244.40     30.61 o 
 -20   6   1      124.63      130.29     21.24 o 
 -18   6   1       33.17       50.37     17.20 o 
 -16   6   1      770.39      768.15     32.24 o 
 -14   6   1     2831.21     3195.94     88.85 o 
 -12   6   1       33.66       33.86     17.60 o 
 -10   6   1       68.87       67.80     20.00 o 
  -8   6   1      241.20      248.10     24.87 o 
  -6   6   1      267.41      264.62     22.91 o 
  -4   6   1       49.74       44.97     18.99 o 
   4   6   1      331.06      326.27     23.57 o 
   6   6   1     1969.28     2252.98     65.15 o 
   8   6   1     1135.89     1135.52     74.24 o 
  10   6   1        3.98        5.94     14.42 o 
  12   6   1     1715.15     1853.05     55.37 o 
  14   6   1       23.51       40.02     14.30 o 
  16   6   1        3.68        1.46     14.74 o 
  18   6   1      515.96      478.94     28.47 o 
  20   6   1       25.28       22.42     16.11 o 
  22   6   1       98.73      118.17     23.15 o 
  24   6   1      117.57       87.55     27.77 o 
  26   6   1      167.51      188.90     25.18 o 
 -17   7   1      824.00     1007.37     48.13 o 
 -15   7   1       28.77       25.12     21.37 o 
 -13   7   1        4.82       10.97     21.78 o 
 -11   7   1      123.60      108.92     41.06 o 
  -9   7   1      154.87       91.95     25.59 o 
  -7   7   1       33.54       10.05     28.49 o 
  -5   7   1       30.81       24.02     26.53 o 
   3   7   1      217.08      219.24     34.07 o 
   5   7   1      100.59      144.11     34.07 o 
   7   7   1        7.56       35.47     31.28 o 
   9   7   1       10.09       22.35     24.12 o 
  11   7   1        0.18       15.79     21.69 o 
  13   7   1        0.04      -23.16     23.64 o 
  15   7   1      131.11      174.18     34.98 o 
 -46   0   2        3.36       28.44     40.63 o 
 -44   0   2      218.59      254.08     38.65 o 
 -42   0   2      290.37      318.43     40.63 o 
 -40   0   2     2949.91     3076.52     81.57 o 
 -38   0   2      222.30      222.39     26.18 o 
 -36   0   2      119.86       55.00     18.80 o 
 -34   0   2     2311.05     2415.41     73.61 o 
 -32   0   2     5185.68     4788.19    135.97 o 
 -30   0   2     2713.36     2494.19     60.19 o 
 -28   0   2    15564.85    15244.79    219.35 o 
 -26   0   2     5416.47     5218.27    105.35 o 
 -24   0   2     4528.26     4929.04     61.01 o 
 -22   0   2     3912.98     3822.41     47.32 o 
 -20   0   2      173.98      104.33      8.33 o 
 -18   0   2      229.11       46.53      6.16 o 
 -16   0   2      162.11      165.75      8.61 o 
 -14   0   2     1961.44     2450.69     30.15 o 
 -12   0   2      766.49      653.42     12.51 o 
 -10   0   2    48297.46    50459.16    439.45 o 
  -8   0   2      604.49      533.20     12.85 o 
  -6   0   2    30866.90    32453.49    616.23 o 
  -4   0   2      702.44      495.52     35.89 o 
   0   0   2      290.09      134.07     19.69 o 
   2   0   2    10926.67    11353.82    122.01 o 
   4   0   2        0.08       -2.01      2.01 o 
   6   0   2    15156.14    16006.85    146.31 o 
   8   0   2     5453.46     5562.38     54.25 o 
  10   0   2    38298.80    38537.99    320.52 o 
  12   0   2     3881.35     4240.26     46.24 o 
  14   0   2     4744.44     5569.96     59.47 o 
  16   0   2      949.44      895.23     18.28 o 
  18   0   2    31649.15    33293.80    276.64 o 
  20   0   2       58.12       69.29      8.84 o 
  22   0   2      473.60      558.61     20.54 o 
  24   0   2     1996.40     1848.77     39.98 o 
  26   0   2      885.99      878.19     37.15 o 
  28   0   2       11.69       -0.44     13.00 o 
  30   0   2     1131.43     1304.10     56.37 o 
  32   0   2       12.81       14.72     16.53 o 
  34   0   2       55.79       54.84     19.65 o 
  36   0   2      381.81      396.16     32.33 o 
  38   0   2      421.83      390.95     33.16 o 
  40   0   2      615.61      587.80     83.58 o 
  42   0   2      201.15      221.90    128.89 o 
  44   0   2      127.27       89.65     52.51 o 
 -45   1   2        2.32        9.29     26.24 o 
 -43   1   2        0.39       39.68     20.90 o 
 -41   1   2      975.42     1050.54     38.71 o 
 -39   1   2       94.98      103.76     18.09 o 
 -37   1   2        6.76       -5.14     12.71 o 
 -35   1   2     1761.84     1752.40     43.99 o 
 -33   1   2      921.48      855.48     31.11 o 
 -31   1   2     1314.05     1237.54     31.55 o 
 -29   1   2      124.46      160.10     13.35 o 
 -27   1   2      706.18      701.58     17.11 o 
 -25   1   2      563.35      350.02     14.15 o 
 -23   1   2     6141.66     6268.54     59.76 o 
 -21   1   2     1089.36     1125.26     17.27 o 
 -19   1   2     4663.61     4662.98     39.72 o 
 -17   1   2     6624.75     7682.12     57.14 o 
 -15   1   2    12443.38    12996.20     89.21 o 
 -13   1   2     1456.32     1409.10     16.92 o 
 -11   1   2     2242.13     2146.48     26.90 o 
  -9   1   2       17.77       15.12      2.80 o 
  -7   1   2    16359.68    17198.72    154.34 o 
  -5   1   2    22882.68    24134.08    208.32 o 
  -3   1   2     1519.93     1442.98     17.00 o 
  -1   1   2    12771.95    12868.86    105.74 o 
   1   1   2    19781.79    19646.00    139.30 o 
   3   1   2     1469.80     1363.30     15.84 o 
   5   1   2    29065.20    28430.22    221.96 o 
   7   1   2      129.44      111.14      6.45 o 
   9   1   2     2505.99     2854.41     26.59 o 
  11   1   2       22.53        0.06      3.06 o 
  13   1   2      574.00      896.98     11.42 o 
  15   1   2     4137.70     4102.58     31.86 o 
  17   1   2      141.84      144.73      6.17 o 
  19   1   2     4909.72     4975.25     43.97 o 
  21   1   2      145.05      180.32      9.86 o 
  23   1   2     2973.48     2705.33     33.46 o 
  25   1   2     1849.40     1922.46     34.42 o 
  27   1   2     1617.65     1649.59     34.44 o 
  29   1   2        0.19        5.11      9.77 o 
  31   1   2      135.99      118.54     20.61 o 
  33   1   2      263.64      245.28     21.09 o 
  35   1   2       88.30       66.13     16.44 o 
  37   1   2      106.91      116.39     19.23 o 
  39   1   2       34.48        2.68     18.68 o 
  41   1   2      330.05      367.23     36.83 o 
  43   1   2       72.68       83.00     34.40 o 
 -44   2   2       22.47       31.89     34.65 o 
 -42   2   2       34.55       17.76     26.68 o 
 -40   2   2      552.56      534.37     50.67 o 
 -38   2   2     2291.93     2573.29    128.88 o 
 -36   2   2       19.35       -4.35     16.68 o 
 -34   2   2      365.67      361.53     29.85 o 
 -32   2   2      639.22      625.83     28.01 o 
 -30   2   2     1906.55     1943.70     57.78 o 
 -28   2   2      618.82      505.45     27.77 o 
 -26   2   2     9958.16     9557.51    124.19 o 
 -24   2   2      314.65      242.38     17.75 o 
 -22   2   2     2495.06     2394.72     41.29 o 
 -20   2   2     1135.15     1160.02     25.09 o 
 -18   2   2      303.95      326.23     13.48 o 
 -16   2   2     9754.42     9775.31     95.53 o 
 -14   2   2    10917.92    11698.64    105.94 o 
 -12   2   2      210.41      223.89      7.01 o 
 -10   2   2     4755.25     4392.69     39.31 o 
  -8   2   2      567.55      679.52     11.38 o 
  -6   2   2     8881.11     8810.75     74.98 o 
  -4   2   2      866.71      838.26     13.07 o 
  -2   2   2    23360.36    24283.44    220.39 o 
   0   2   2     8634.50     8955.91     84.18 o 
   2   2   2      928.61     1047.52     14.96 o 
   4   2   2     3433.16     3532.76     31.71 o 
   6   2   2        6.49        6.09      2.79 o 
   8   2   2      221.52      286.74      7.11 o 
  10   2   2     6577.85     7123.03     55.58 o 
  12   2   2      213.50      207.44      8.81 o 
  14   2   2       16.32        6.65      4.80 o 
  16   2   2      284.96      247.18     11.24 o 
  18   2   2        2.17        4.34      7.46 o 
  20   2   2      518.87      408.28     19.63 o 
  22   2   2    18251.37    18072.83    190.93 o 
  24   2   2     3328.32     3541.81     53.64 o 
  26   2   2      181.84      166.60     15.89 o 
  28   2   2      722.10      688.98     30.74 o 
  30   2   2      212.76      209.14     24.56 o 
  32   2   2      137.19      139.81     22.60 o 
  34   2   2      356.87      357.02     42.52 o 
  36   2   2     2516.46     2835.88     91.54 o 
  38   2   2      226.82      276.86     37.45 o 
  40   2   2      326.24      368.49     41.44 o 
  42   2   2      282.27      277.80     53.75 o 
 -43   3   2      182.73      190.20     77.08 o 
 -41   3   2        8.71        9.20     34.30 o 
 -39   3   2     1830.05     1924.43     94.61 o 
 -37   3   2      775.84      722.42     44.05 o 
 -35   3   2     4788.33     5248.98     92.39 o 
 -33   3   2        0.12       22.92     16.50 o 
 -31   3   2        0.82        9.96     15.87 o 
 -29   3   2      297.25      277.19     29.05 o 
 -27   3   2     1463.34     1517.30     68.64 o 
 -25   3   2     1843.92     1754.80     60.66 o 
 -23   3   2      284.51      311.07     25.47 o 
 -21   3   2     1198.12     1227.08     39.79 o 
 -19   3   2     3134.10     2861.69     57.75 o 
 -17   3   2     7721.23     7517.00     97.62 o 
 -15   3   2     5843.11     5974.36     81.75 o 
 -13   3   2     8201.59     8234.54     90.98 o 
 -11   3   2     8657.38     8626.66     69.90 o 
  -9   3   2      702.22      696.95     12.45 o 
  -7   3   2      776.12      734.29     11.34 o 
  -5   3   2    13727.88    14594.23    128.85 o 
  -3   3   2     6824.67     7010.12     80.11 o 
  -1   3   2     1464.28     1567.04     30.38 o 
   1   3   2      771.48      792.48     22.54 o 
   3   3   2    26466.31    27260.16    220.99 o 
   5   3   2     1364.14     1445.73     17.03 o 
   7   3   2     2697.59     2777.66     26.20 o 
   9   3   2     8985.04     9046.86     70.56 o 
  11   3   2     4081.15     4185.54     43.33 o 
  13   3   2       10.93       -0.91      6.36 o 
  15   3   2      114.09       72.24     10.57 o 
  17   3   2      118.34      150.92     13.94 o 
  19   3   2       38.13       14.38     11.28 o 
  21   3   2      636.74      578.79     28.30 o 
  23   3   2     5372.58     5291.46     88.06 o 
  25   3   2      940.72      813.04     35.05 o 
  27   3   2     2119.57     2141.41     50.90 o 
  29   3   2        7.57       16.88     17.05 o 
  31   3   2     2337.05     2608.09     84.00 o 
  33   3   2      998.51     1135.87     74.58 o 
  35   3   2      919.66     1101.79    105.42 o 
  37   3   2      417.81      400.88     82.52 o 
  39   3   2      828.44     1025.36     88.88 o 
 -40   4   2      332.44      329.90     45.81 o 
 -38   4   2      523.75      483.66     47.17 o 
 -36   4   2      105.95       82.76     23.75 o 
 -34   4   2       94.05       64.61     20.79 o 
 -32   4   2      123.86      110.55     23.75 o 
 -30   4   2      197.92      133.73     24.30 o 
 -28   4   2      317.47      315.99     37.44 o 
 -26   4   2       41.25       36.50     17.22 o 
 -24   4   2       35.44       48.39     16.56 o 
 -22   4   2      973.43     1029.08     40.18 o 
 -20   4   2       43.27       32.24     12.06 o 
 -18   4   2      222.26      150.65     15.66 o 
 -16   4   2     2295.07     2338.07     47.08 o 
 -14   4   2      891.39      917.80     33.90 o 
 -12   4   2       22.34       21.89      7.29 o 
 -10   4   2      807.10      782.14     18.56 o 
  -8   4   2        1.71       12.07      5.55 o 
  -6   4   2      327.60      326.16     14.32 o 
  -4   4   2     1233.87     1285.32     50.84 o 
  -2   4   2       54.32       44.41     16.96 o 
   0   4   2       12.96        5.25      7.32 o 
   2   4   2      154.32      174.08     17.23 o 
   4   4   2       81.83       76.92      6.56 o 
   6   4   2      123.51      122.02      8.61 o 
   8   4   2      296.26      297.25     15.08 o 
  10   4   2       15.01        8.29      8.80 o 
  12   4   2      793.29      826.25     25.75 o 
  14   4   2      846.62      852.08     27.79 o 
  16   4   2        0.07        9.48     11.23 o 
  18   4   2      345.76      307.61     23.48 o 
  20   4   2      425.54      372.98     28.96 o 
  22   4   2      265.25      218.97     25.31 o 
  24   4   2      219.10      227.65     24.00 o 
  26   4   2       10.57       21.90     16.63 o 
  28   4   2       50.44       45.17     19.98 o 
  30   4   2       68.96       83.40     25.21 o 
  32   4   2       93.48       49.54     26.48 o 
  34   4   2       33.58       20.44     26.39 o 
  36   4   2        0.95       35.78     43.64 o 
 -35   5   2      448.80      457.58     40.91 o 
 -33   5   2        1.21        5.33     19.63 o 
 -31   5   2      155.29      107.98     30.09 o 
 -29   5   2      558.54      557.47     50.59 o 
 -27   5   2       79.98       56.97     18.46 o 
 -25   5   2       19.49       11.98     14.47 o 
 -23   5   2      817.56      749.71     53.68 o 
 -21   5   2      374.57      431.03     33.19 o 
 -19   5   2      243.43      309.45     20.56 o 
 -17   5   2        0.11        8.34     12.17 o 
 -15   5   2      737.18      705.00     50.19 o 
 -13   5   2      115.87      103.17     20.36 o 
 -11   5   2     2198.08     2348.89     64.96 o 
  -9   5   2        1.30        4.28     13.96 o 
  -7   5   2      142.18      126.40     16.49 o 
  -5   5   2        8.04       18.28     14.98 o 
  -3   5   2      680.51      693.48     46.15 o 
  -1   5   2       14.23        6.00     30.44 o 
   1   5   2      196.24      155.91     70.80 o 
   3   5   2       51.80       50.53     13.24 o 
   5   5   2     1060.64     1036.82     30.74 o 
   7   5   2     1368.67     1512.02     41.93 o 
   9   5   2     3473.63     3895.43     70.79 o 
  11   5   2        2.65       -6.62     11.01 o 
  13   5   2       69.41       79.51     15.53 o 
  15   5   2      100.64       84.95     13.49 o 
  17   5   2      423.53      397.47     24.38 o 
  19   5   2      478.75      491.93     28.50 o 
  21   5   2       92.48       65.60     15.42 o 
  23   5   2      269.01      223.96     26.45 o 
  25   5   2       43.26       36.26     16.14 o 
  27   5   2      556.55      517.34     37.18 o 
  29   5   2      285.20      328.46     45.00 o 
  31   5   2      247.90      202.93     34.51 o 
 -28   6   2      357.09      321.89     26.70 o 
 -26   6   2        1.76        8.06     33.71 o 
 -24   6   2      182.98      105.64     25.51 o 
 -22   6   2      171.65      164.04     28.44 o 
 -20   6   2      668.23      649.05     34.98 o 
 -18   6   2      122.71      107.71     18.72 o 
 -16   6   2        8.88       29.07     17.56 o 
 -14   6   2      219.69      144.33     21.28 o 
 -12   6   2     1604.56     1881.21     51.35 o 
 -10   6   2      486.02      508.58     51.55 o 
  -8   6   2        4.28       -7.86     18.36 o 
  -6   6   2        6.23       13.76     14.94 o 
   2   6   2      303.88      368.11     33.24 o 
   4   6   2       38.73       33.75     16.37 o 
   6   6   2       34.56       51.89     18.35 o 
   8   6   2       12.19       17.18     14.57 o 
  10   6   2      148.05       95.03     20.30 o 
  12   6   2        6.08       17.87     16.96 o 
  14   6   2      205.58      176.66     18.19 o 
  16   6   2      276.66      240.58     28.33 o 
  18   6   2      629.28      678.58     33.12 o 
  20   6   2       46.59       50.11     19.96 o 
  22   6   2       18.27       41.71     22.59 o 
  24   6   2        0.33       28.44     25.68 o 
  26   6   2       83.35       81.18     22.89 o 
 -19   7   2       50.65       40.85     30.09 o 
 -17   7   2       30.43       35.40     26.55 o 
 -15   7   2      681.07      633.02    108.39 o 
 -13   7   2      522.49      498.22     38.78 o 
 -11   7   2       90.48       47.98     50.41 o 
  -9   7   2      190.23      217.01     43.57 o 
  -7   7   2      171.25      153.61     36.03 o 
  -5   7   2       48.53       56.98     27.09 o 
   3   7   2        7.68       20.95     25.97 o 
   5   7   2       51.32       11.17     27.65 o 
   7   7   2      248.25      217.71     29.04 o 
   9   7   2       14.25       38.86     22.53 o 
  11   7   2       28.94       19.46     23.25 o 
  13   7   2        2.75       41.63     26.65 o 
  15   7   2      285.45      301.88     41.18 o 
 -47   1   3      260.32      277.72     45.57 o 
 -45   1   3      256.47      328.38     33.60 o 
 -43   1   3      174.28      163.71     28.32 o 
 -41   1   3     1265.28     1250.68     41.01 o 
 -39   1   3       42.16       12.11     14.37 o 
 -37   1   3       46.05       24.00     13.94 o 
 -35   1   3      414.00      476.11     25.18 o 
 -33   1   3       26.44       47.66     11.67 o 
 -31   1   3       96.70      103.59     12.94 o 
 -29   1   3     2677.81     2637.62     44.38 o 
 -27   1   3     3183.07     3146.95     37.59 o 
 -25   1   3       35.66       17.64      5.73 o 
 -23   1   3      593.93      640.51     15.20 o 
 -21   1   3     5002.02     4987.84     45.86 o 
 -19   1   3        4.32       12.27      3.88 o 
 -17   1   3     1724.16     1959.61     19.92 o 
 -15   1   3     6058.63     6281.41     48.62 o 
 -13   1   3     9714.51     9669.00     72.10 o 
 -11   1   3      834.02     1083.30     14.31 o 
  -9   1   3     1023.67     1073.75     16.63 o 
  -7   1   3     5005.46     4926.05     45.75 o 
  -5   1   3    24988.83    25605.81    220.80 o 
  -3   1   3       99.76      143.38      5.14 o 
  -1   1   3     7488.84     7625.39     60.54 o 
   1   1   3    13243.83    12939.55    105.31 o 
   3   1   3    11351.73    11248.31     90.27 o 
   5   1   3      663.26      569.42      8.71 o 
   7   1   3       12.11        9.92      2.46 o 
   9   1   3     6860.19     6725.09     48.92 o 
  11   1   3     2330.94     2444.21     21.12 o 
  13   1   3      115.72       76.02      5.01 o 
  15   1   3        1.64        2.91      3.12 o 
  17   1   3    16628.27    16913.87    109.19 o 
  19   1   3      138.03      174.41      8.68 o 
  21   1   3    11342.64    11363.64     92.46 o 
  23   1   3      707.79      589.94     21.42 o 
  25   1   3      499.10      414.71     22.33 o 
  27   1   3     1099.49     1049.34     28.59 o 
  29   1   3     6339.73     6658.58     94.21 o 
  31   1   3     1865.23     1844.64     43.70 o 
  33   1   3      189.83      229.85     25.98 o 
  35   1   3     1061.50     1143.73     39.11 o 
  37   1   3      753.56      753.04     35.44 o 
  39   1   3      109.69      102.83     24.93 o 
  41   1   3      199.20      118.73     35.43 o 
 -46   2   3      151.98      133.22     40.22 o 
 -44   2   3       76.69       55.64     28.50 o 
 -42   2   3        4.59       22.05     26.47 o 
 -40   2   3     1658.15     1713.86     68.04 o 
 -38   2   3       68.56       56.21     19.20 o 
 -36   2   3      629.02      683.79     37.45 o 
 -34   2   3     1706.14     1739.18     49.01 o 
 -32   2   3     1076.36     1185.52     38.24 o 
 -30   2   3      933.96      959.96     33.52 o 
 -28   2   3     3647.98     3562.02     59.67 o 
 -26   2   3        0.41        3.54     10.52 o 
 -24   2   3      376.27      417.32     19.03 o 
 -22   2   3       10.54       16.24      7.21 o 
 -20   2   3     6230.82     5887.54     69.10 o 
 -18   2   3       13.30       11.36      6.18 o 
 -16   2   3     1356.14     1186.28     24.09 o 
 -14   2   3      456.25      445.07     11.71 o 
 -12   2   3        5.12       33.61      4.03 o 
 -10   2   3     1163.66     1374.56     21.30 o 
  -8   2   3    17565.13    17490.24    139.32 o 
  -6   2   3        9.08        6.98      3.08 o 
  -4   2   3      905.46      733.85     16.32 o 
  -2   2   3      991.51     1016.87     13.53 o 
   0   2   3     1722.86     1616.20     17.92 o 
   2   2   3      498.38      376.42      7.58 o 
   4   2   3    10373.53    10769.79     82.33 o 
   6   2   3     1326.79     1241.71     13.36 o 
   8   2   3    15722.74    17057.27    110.95 o 
  10   2   3     2905.19     2424.66     24.25 o 
  12   2   3     5827.90     6670.75     60.24 o 
  14   2   3       51.64       70.61      7.40 o 
  16   2   3     2626.49     2756.60     37.82 o 
  18   2   3     1659.09     1612.43     29.21 o 
  20   2   3      267.08      381.49     23.51 o 
  22   2   3     1696.92     1670.20     33.20 o 
  24   2   3     5028.09     4949.26     77.48 o 
  26   2   3     1126.46     1140.99     34.95 o 
  28   2   3      366.21      335.91     22.89 o 
  30   2   3     2933.11     3016.56     82.48 o 
  32   2   3      438.55      412.91     31.09 o 
  34   2   3      265.03      218.54     32.17 o 
  36   2   3      119.33       60.46     26.60 o 
  38   2   3      644.66      587.23     47.46 o 
  40   2   3       76.25      116.57     42.83 o 
 -43   3   3      420.51      383.38     48.86 o 
 -41   3   3       44.46       32.85     27.82 o 
 -39   3   3       52.64       52.98     24.71 o 
 -37   3   3      371.79      410.87     40.95 o 
 -35   3   3       17.13       11.95     17.12 o 
 -33   3   3      486.14      488.95     35.81 o 
 -31   3   3       28.48       37.30     17.09 o 
 -29   3   3      981.11      958.76     45.69 o 
 -27   3   3      701.00      656.48     54.36 o 
 -25   3   3      656.24      617.90     33.45 o 
 -23   3   3     2377.51     2337.38     58.39 o 
 -21   3   3       18.17       20.80     11.19 o 
 -19   3   3      408.24      414.98     21.98 o 
 -17   3   3      715.05      791.20     23.23 o 
 -15   3   3      389.82      442.55     17.12 o 
 -13   3   3      700.27      730.57     15.06 o 
 -11   3   3     1059.46     1187.74     16.55 o 
  -9   3   3     1556.67     1635.26     20.52 o 
  -7   3   3     1676.31     1894.88     21.15 o 
  -5   3   3     1622.88     1621.79     24.19 o 
  -3   3   3     2140.07     2601.62     37.66 o 
  -1   3   3       37.46       49.04      5.12 o 
   1   3   3     3458.35     3775.78     41.22 o 
   3   3   3     1194.26     1291.41     15.29 o 
   5   3   3      683.18      614.70     10.61 o 
   7   3   3     3584.91     3732.16     34.68 o 
   9   3   3     1138.91     1238.46     18.91 o 
  11   3   3      104.94      109.04      9.53 o 
  13   3   3      676.58      732.67     23.87 o 
  15   3   3      152.83      127.89     12.48 o 
  17   3   3     3796.99     3589.90     59.50 o 
  19   3   3      881.76      785.35     28.86 o 
  21   3   3      647.59      545.88     27.55 o 
  23   3   3      284.55      255.47     27.02 o 
  25   3   3       69.25       46.22     15.59 o 
  27   3   3      894.19      980.95     40.57 o 
  29   3   3      442.35      430.14     47.15 o 
  31   3   3      222.66      169.97     27.02 o 
  33   3   3      228.86      161.85     34.33 o 
  35   3   3      245.30      122.34     34.64 o 
  37   3   3      200.11      130.03     47.59 o 
  39   3   3        8.18       58.46     44.67 o 
 -40   4   3        0.14       60.37     32.18 o 
 -38   4   3      384.63      358.74     59.17 o 
 -36   4   3      835.08      820.97     41.23 o 
 -34   4   3      492.11      541.29     37.21 o 
 -32   4   3       91.99       78.86     20.77 o 
 -30   4   3       29.58       31.24     17.26 o 
 -28   4   3     2808.05     3051.03     70.83 o 
 -26   4   3       19.10       16.92     12.93 o 
 -24   4   3      140.31       93.57     16.02 o 
 -22   4   3        0.01        3.77     10.57 o 
 -20   4   3     1568.72     1668.65     48.55 o 
 -18   4   3        4.10        1.32      8.73 o 
 -16   4   3      313.97      294.80     21.35 o 
 -14   4   3      691.79      694.24     28.26 o 
 -12   4   3     1030.53     1027.31     20.66 o 
 -10   4   3       13.55        6.15      5.68 o 
  -8   4   3     4631.60     4854.69     52.58 o 
  -6   4   3       36.72       23.70      9.15 o 
  -4   4   3     5481.03     5744.37     97.18 o 
  -2   4   3       12.68        3.65      9.26 o 
   0   4   3     6003.57     6647.48    104.86 o 
   2   4   3      165.74      174.24      9.72 o 
   4   4   3     2967.76     3066.92     38.80 o 
   6   4   3     1909.34     2016.80     34.33 o 
   8   4   3     9668.09     9879.39    116.99 o 
  10   4   3     8219.88     8535.60    108.45 o 
  12   4   3     2840.85     2989.86     52.84 o 
  14   4   3        1.43       -1.98     10.05 o 
  16   4   3     2874.15     2905.31     74.67 o 
  18   4   3        9.01      -12.28     12.28 o 
  20   4   3      242.01      170.94     20.11 o 
  22   4   3     1047.43     1164.56     43.99 o 
  24   4   3        2.11        5.20     14.75 o 
  26   4   3        0.07       11.68     18.80 o 
  28   4   3        0.81        4.91     19.96 o 
  30   4   3     5536.78     6187.79    135.62 o 
  32   4   3      558.70      509.22     46.33 o 
  34   4   3       84.23       81.23     34.15 o 
  36   4   3       59.02      106.18     41.96 o 
 -35   5   3        3.40       -1.06     20.63 o 
 -33   5   3      113.80       95.72     22.99 o 
 -31   5   3        0.39        8.71     17.45 o 
 -29   5   3       67.16       67.82     21.75 o 
 -27   5   3       17.29       36.36     16.23 o 
 -25   5   3       22.94       13.55     15.43 o 
 -23   5   3       17.42       34.75     13.95 o 
 -21   5   3      128.26      120.39     16.23 o 
 -19   5   3      315.79      306.72     26.49 o 
 -17   5   3      484.84      404.86     24.42 o 
 -15   5   3       78.42       56.77     13.97 o 
 -13   5   3       78.16       64.58     13.06 o 
 -11   5   3      460.15      496.84     20.03 o 
  -9   5   3      831.10      847.40     43.57 o 
  -7   5   3       24.20       11.16     11.89 o 
  -5   5   3      403.63      367.58     29.64 o 
  -3   5   3      476.37      604.68     72.76 o 
  -1   5   3        0.70       11.73     30.72 o 
   1   5   3      689.80      617.34     39.10 o 
   3   5   3       79.06       59.95     14.55 o 
   5   5   3      716.26      776.25     32.61 o 
   7   5   3     3142.14     3555.67     59.85 o 
   9   5   3        1.78       20.61     11.12 o 
  11   5   3       84.11       76.78     13.54 o 
  13   5   3      299.16      310.20     18.61 o 
  15   5   3        7.98       14.30     11.01 o 
  17   5   3      561.93      602.47     27.24 o 
  19   5   3        0.32        3.11     13.36 o 
  21   5   3       16.09       10.32     15.52 o 
  23   5   3       14.05       -3.79     18.28 o 
  25   5   3       12.87       22.28     20.64 o 
  27   5   3        5.66        0.20     21.13 o 
  29   5   3      242.13      259.48     41.24 o 
  31   5   3      214.86      206.34     35.24 o 
 -30   6   3        1.63       19.16     18.02 o 
 -28   6   3      166.05      141.46     30.99 o 
 -26   6   3       69.16       36.44     23.42 o 
 -24   6   3      299.32      262.04     28.60 o 
 -22   6   3      932.58     1066.05     59.77 o 
 -20   6   3      605.61      697.19     35.21 o 
 -18   6   3        3.82       21.69     14.60 o 
 -16   6   3     1359.23     1660.67     53.91 o 
 -14   6   3      150.44      142.63     20.37 o 
 -12   6   3      102.84       65.20     15.88 o 
 -10   6   3      660.05      683.17     62.80 o 
  -8   6   3      256.79      277.17     30.58 o 
  -6   6   3        0.96       15.81     14.29 o 
   2   6   3       72.67       55.13     15.57 o 
   4   6   3        0.15       23.05     16.13 o 
   6   6   3     1089.58     1198.98     38.42 o 
   8   6   3      110.99      133.04     19.87 o 
  10   6   3      206.49      180.05     23.86 o 
  12   6   3        3.85        4.66     16.53 o 
  14   6   3       75.89       89.43     18.40 o 
  16   6   3       79.18       77.55     18.99 o 
  18   6   3       29.47       61.89     19.50 o 
  20   6   3        0.01       -8.34     19.79 o 
  22   6   3      104.73       37.87     33.07 o 
  24   6   3       37.85       14.22     18.51 o 
 -19   7   3        7.22       14.31     28.39 o 
 -17   7   3      315.23      277.86     78.62 o 
 -15   7   3       48.14       18.09     22.04 o 
 -13   7   3      203.38      199.17     29.60 o 
 -11   7   3       51.32       62.64     26.36 o 
  -9   7   3        1.72        4.75     30.44 o 
  -7   7   3      514.99      632.31     53.62 o 
   1   7   3      258.45      355.26     39.10 o 
   3   7   3        5.76       10.05     25.97 o 
   5   7   3        2.68       38.82     30.44 o 
   7   7   3       42.93       46.04     24.98 o 
   9   7   3      216.55      186.46     31.84 o 
  11   7   3       10.11       22.14     25.74 o 
  13   7   3       60.04       64.11     28.83 o 
 -48   0   4     2681.83     2918.87    163.66 o 
 -46   0   4       22.50       55.46     39.25 o 
 -44   0   4      247.07      271.18     61.22 o 
 -42   0   4     1822.47     1859.96     62.59 o 
 -40   0   4        0.02       50.75     19.09 o 
 -38   0   4     5062.58     5170.42    110.75 o 
 -36   0   4     1257.72     1095.13     44.77 o 
 -34   0   4     2112.99     1979.73     67.36 o 
 -32   0   4      192.37      163.20     20.60 o 
 -30   0   4     2121.14     2195.33     81.15 o 
 -28   0   4       13.07        4.25     10.71 o 
 -26   0   4       30.78       17.72      8.41 o 
 -24   0   4     1679.58     1789.65     31.23 o 
 -22   0   4    20389.74    21373.34    201.53 o 
 -20   0   4      631.91      495.90     14.76 o 
 -18   0   4      363.41      262.57     10.24 o 
 -16   0   4    86097.21    95048.47    783.62 o 
 -14   0   4    13073.09    13613.42    126.55 o 
 -12   0   4     1055.00      790.03     16.40 o 
 -10   0   4    21638.67    21903.86    207.28 o 
  -8   0   4   267598.53   275152.84   2771.47 o 
  -6   0   4     4013.37     4147.08     51.58 o 
  -4   0   4    14320.45    14563.44    178.56 o 
  -2   0   4     1179.20     1222.50     19.48 o 
   0   0   4    11294.37    11328.13    102.51 o 
   2   0   4    18687.76    18744.12    170.12 o 
   4   0   4      175.74      309.53      8.73 o 
   6   0   4    22041.27    22523.51    177.72 o 
   8   0   4      951.00     1046.00     16.25 o 
  10   0   4      325.99      443.08     12.81 o 
  12   0   4    22098.92    23401.50    188.72 o 
  14   0   4       71.55       52.05      6.04 o 
  16   0   4     8444.12     7891.54     82.00 o 
  18   0   4     8810.94     8523.49     79.37 o 
  20   0   4    47105.89    48344.06    448.39 o 
  22   0   4       73.45       81.67     15.20 o 
  24   0   4     1501.98     1395.28     43.48 o 
  26   0   4     1594.22     1660.26     51.92 o 
  28   0   4     3479.90     3498.50     82.84 o 
  30   0   4     1723.62     1712.53     56.20 o 
  32   0   4      659.14      663.82     38.72 o 
  34   0   4     3122.09     3196.21     83.57 o 
  36   0   4     3360.25     3420.35    114.69 o 
  38   0   4       13.07       44.82     27.70 o 
  40   0   4      471.13      394.53     62.14 o 
  42   0   4      501.94      498.81     77.08 o 
 -47   1   4      340.02      316.91     39.94 o 
 -45   1   4     1073.71     1098.36     46.10 o 
 -43   1   4      125.44       65.24     18.33 o 
 -41   1   4        0.00       13.01     15.20 o 
 -39   1   4        4.80       -3.81     13.77 o 
 -37   1   4      123.78      110.76     17.05 o 
 -35   1   4        0.26       -0.71     11.63 o 
 -33   1   4        1.03        6.62      9.95 o 
 -31   1   4        0.90        4.74      9.81 o 
 -29   1   4      365.93      388.46     14.87 o 
 -27   1   4       83.24       68.98      8.02 o 
 -25   1   4      855.27      908.13     19.13 o 
 -23   1   4     1343.08     1492.71     20.62 o 
 -21   1   4     1604.66     1663.77     19.02 o 
 -19   1   4     5570.79     6392.45     48.19 o 
 -17   1   4     1850.38     1912.17     19.13 o 
 -15   1   4     1112.91     1288.83     14.52 o 
 -13   1   4    21689.06    22342.23    158.95 o 
 -11   1   4      286.92      275.10      6.94 o 
  -9   1   4    22508.20    24110.62    196.96 o 
  -7   1   4      345.95      350.35     10.06 o 
  -5   1   4   115490.22   119637.92   1045.68 o 
  -3   1   4    19687.51    20127.27    178.12 o 
  -1   1   4     2217.38     2235.08     23.07 o 
   1   1   4     5484.57     5679.53     45.82 o 
   3   1   4     5263.52     5460.68     54.05 o 
   5   1   4      886.40     1004.31     13.49 o 
   7   1   4    31076.78    33179.29    208.60 o 
   9   1   4      985.55      922.22     11.54 o 
  11   1   4     5162.43     5135.36     34.43 o 
  13   1   4      411.50      427.97      7.55 o 
  15   1   4     2957.73     2669.69     26.70 o 
  17   1   4      206.57      252.03      9.32 o 
  19   1   4     5447.53     5311.91     51.23 o 
  21   1   4      592.32      544.74     18.76 o 
  23   1   4      564.64      583.59     20.03 o 
  25   1   4     2243.80     2125.69     37.15 o 
  27   1   4       77.59       54.23     11.63 o 
  29   1   4      745.46      838.96     30.47 o 
  31   1   4        5.01        8.93     12.99 o 
  33   1   4     1704.67     1638.97     44.82 o 
  35   1   4        7.18       26.99     16.15 o 
  37   1   4      616.21      662.37     39.20 o 
  39   1   4      128.11      125.25     29.00 o 
  41   1   4       54.18       59.02     33.41 o 
 -46   2   4     1394.13     1436.81     80.18 o 
 -44   2   4      460.91      540.15     55.99 o 
 -42   2   4        0.20       25.61     26.24 o 
 -40   2   4       19.10       24.18     21.87 o 
 -38   2   4     1389.72     1450.06     55.53 o 
 -36   2   4       55.60       38.13     17.34 o 
 -34   2   4        0.50       16.30     15.39 o 
 -32   2   4     1050.41     1037.95     35.80 o 
 -30   2   4      408.37      390.36     26.29 o 
 -28   2   4      233.85      209.33     16.78 o 
 -26   2   4     5001.02     4786.37     67.63 o 
 -24   2   4     1876.09     1886.49     36.88 o 
 -22   2   4     1574.61     1635.13     30.87 o 
 -20   2   4     3205.07     3283.30     54.17 o 
 -18   2   4     3412.12     3291.71     42.50 o 
 -16   2   4     3084.25     3389.53     36.67 o 
 -14   2   4     6839.89     6946.18     59.29 o 
 -12   2   4     3158.12     3428.79     34.15 o 
 -10   2   4      514.56      589.45     10.77 o 
  -8   2   4    14810.62    15316.24    119.90 o 
  -6   2   4      110.13      105.30      5.79 o 
  -4   2   4    16728.59    17540.74    144.40 o 
  -2   2   4    19393.82    20364.21    151.26 o 
   0   2   4    21882.13    21893.06    152.60 o 
   2   2   4     9579.74     9839.76     76.45 o 
   4   2   4     3811.69     3680.58     30.10 o 
   6   2   4     1516.57     1911.97     19.08 o 
   8   2   4    12261.07    12787.14     83.88 o 
  10   2   4      326.89      329.08      8.18 o 
  12   2   4    13040.19    13431.13    106.00 o 
  14   2   4        0.11       16.55      5.37 o 
  16   2   4     9144.05     9042.82     86.37 o 
  18   2   4      481.87      400.15     16.31 o 
  20   2   4     2948.65     2739.73     41.93 o 
  22   2   4     2900.45     2684.46     47.62 o 
  24   2   4      489.20      485.42     30.46 o 
  26   2   4      301.46      318.70     22.30 o 
  28   2   4     1431.51     1351.98     44.99 o 
  30   2   4      311.50      296.22     24.70 o 
  32   2   4      949.84      998.95     46.75 o 
  34   2   4     1552.21     1690.03     66.43 o 
  36   2   4       98.73       96.80     33.05 o 
  38   2   4       12.69       25.04     28.99 o 
  40   2   4      416.68      346.30     56.98 o 
 -45   3   4     1190.12     1682.45    189.36 o 
 -43   3   4      375.73      352.15     46.33 o 
 -41   3   4        4.14       25.41     23.94 o 
 -39   3   4      137.29      147.49     28.75 o 
 -37   3   4     1678.65     1778.80     58.40 o 
 -35   3   4      546.48      449.05     33.85 o 
 -33   3   4     1059.73     1181.17     46.90 o 
 -31   3   4     6764.02     7119.72    119.45 o 
 -29   3   4     2739.67     2726.36     71.28 o 
 -27   3   4      318.86      327.44     27.35 o 
 -25   3   4     2698.78     2755.72     66.16 o 
 -23   3   4     2457.37     2409.17     58.91 o 
 -21   3   4    10700.22    10684.53    139.37 o 
 -19   3   4     2457.46     2411.84     57.82 o 
 -17   3   4    13597.91    13683.07    141.67 o 
 -15   3   4     4677.79     4716.71     56.77 o 
 -13   3   4       15.82        4.64      4.21 o 
 -11   3   4        2.46        5.84      3.65 o 
  -9   3   4     6486.26     6431.45     55.91 o 
  -7   3   4      948.33      857.31     12.41 o 
  -5   3   4     5226.77     5752.87     58.47 o 
  -3   3   4     5969.52     6616.81     62.33 o 
  -1   3   4    37484.45    37670.99    288.21 o 
   1   3   4      200.62      200.94      6.71 o 
   3   3   4     1437.03     1414.46     17.17 o 
   5   3   4     3626.87     3669.75     32.66 o 
   7   3   4     1368.87     1396.83     18.06 o 
   9   3   4       52.17       62.31      6.20 o 
  11   3   4      238.24      191.22     12.01 o 
  13   3   4    11891.18    12101.12    124.41 o 
  15   3   4      122.60      122.74     13.67 o 
  17   3   4     5157.81     5224.43     72.18 o 
  19   3   4     1354.50     1372.22     34.13 o 
  21   3   4     2510.67     2401.70     50.89 o 
  23   3   4        6.71       -0.08     12.75 o 
  25   3   4        7.62       19.94     15.93 o 
  27   3   4     1416.17     1419.26     58.64 o 
  29   3   4     2429.86     2623.75     71.11 o 
  31   3   4       50.67       71.74     30.23 o 
  33   3   4      628.36      612.09     53.72 o 
  35   3   4       34.92       75.35     32.05 o 
  37   3   4     1608.33     2003.27    112.97 o 
 -40   4   4        0.37      -12.29     23.09 o 
 -38   4   4       88.86      106.75     22.61 o 
 -36   4   4      341.60      282.24     32.14 o 
 -34   4   4     1038.29      982.25     47.52 o 
 -32   4   4       21.47        7.79     16.34 o 
 -30   4   4      628.11      652.11     41.05 o 
 -28   4   4        0.20        2.13     13.34 o 
 -26   4   4      105.20      113.44     18.23 o 
 -24   4   4       21.78       16.23     13.04 o 
 -22   4   4      375.15      374.98     31.35 o 
 -20   4   4       13.16        3.42     10.38 o 
 -18   4   4     2180.66     2239.64     47.15 o 
 -16   4   4     1757.53     1725.61     40.07 o 
 -14   4   4        7.74       18.00      8.02 o 
 -12   4   4     1231.60     1308.99     24.87 o 
 -10   4   4       10.37       16.74      5.76 o 
  -8   4   4      147.34      133.46      7.77 o 
  -6   4   4     2180.42     2366.04     46.14 o 
  -4   4   4     1125.48     1210.96     40.94 o 
  -2   4   4      630.83      681.18     19.93 o 
   0   4   4     3124.57     3438.41     53.85 o 
   2   4   4     1775.64     1835.64     36.14 o 
   4   4   4        4.70       13.26      6.91 o 
   6   4   4     1870.71     1939.11     31.33 o 
   8   4   4      210.53      193.53     17.30 o 
  10   4   4     5156.42     5320.33     83.27 o 
  12   4   4     3189.62     3276.85     61.58 o 
  14   4   4      452.07      457.89     37.01 o 
  16   4   4       20.68       31.30     11.48 o 
  18   4   4      436.44      416.97     26.38 o 
  20   4   4       44.75       14.73     13.81 o 
  22   4   4     1171.57     1135.43     50.31 o 
  24   4   4       32.76       38.47     19.30 o 
  26   4   4      407.57      323.77     34.80 o 
  28   4   4      218.13      175.37     29.63 o 
  30   4   4     1370.94     1599.39     69.69 o 
  32   4   4      170.06      177.18     36.34 o 
  34   4   4       91.36       94.35     48.57 o 
 -37   5   4       76.06       72.20     29.20 o 
 -35   5   4      343.67      281.32     44.29 o 
 -33   5   4       59.38       46.95     21.19 o 
 -31   5   4       86.34      101.15     25.11 o 
 -29   5   4      484.90      397.83     38.33 o 
 -27   5   4     1233.29     1253.95     44.99 o 
 -25   5   4      687.99      653.00     32.52 o 
 -23   5   4      215.04      195.41     27.86 o 
 -21   5   4     1368.07     1225.23     36.84 o 
 -19   5   4      237.98      214.00     21.54 o 
 -17   5   4      847.88      944.11     43.12 o 
 -15   5   4        4.27        9.22     11.40 o 
 -13   5   4      720.59      725.43     36.47 o 
 -11   5   4      792.91      826.45     30.36 o 
  -9   5   4      154.22      108.94     18.80 o 
  -7   5   4        3.07       16.68     11.72 o 
  -5   5   4      271.22      242.71     24.88 o 
  -3   5   4      530.76      581.01     47.94 o 
  -1   5   4     1567.04     1585.88     56.04 o 
   1   5   4        0.86        7.95      8.71 o 
   3   5   4      753.09      828.47     28.37 o 
   5   5   4     1994.90     2158.80     47.11 o 
   7   5   4     7291.44     7676.69    110.16 o 
   9   5   4     3232.98     3453.78     60.54 o 
  11   5   4     1239.23     1326.28     42.77 o 
  13   5   4     1850.50     1982.22     53.37 o 
  15   5   4      313.02      316.42     23.48 o 
  17   5   4       59.94       66.37     16.25 o 
  19   5   4       42.28       29.56     17.24 o 
  21   5   4      275.09      303.42     33.06 o 
  23   5   4      581.87      602.46     63.35 o 
  25   5   4      107.85      101.84     25.74 o 
  27   5   4       21.90       15.21     23.13 o 
  29   5   4      443.25      438.99     52.13 o 
  31   5   4        1.32       45.52     54.74 o 
 -30   6   4        3.09       -2.04     18.07 o 
 -28   6   4       25.88       44.08     25.69 o 
 -26   6   4       30.81       40.91     22.50 o 
 -24   6   4       68.62       77.56     20.86 o 
 -22   6   4        9.94        9.92     16.86 o 
 -20   6   4        4.01       22.53     15.98 o 
 -18   6   4       75.03       59.84     16.05 o 
 -16   6   4      914.12      978.51     41.91 o 
 -14   6   4      351.71      327.18     84.88 o 
 -12   6   4        2.72        6.77     13.66 o 
 -10   6   4       48.22       27.11     17.81 o 
  -8   6   4     1008.31     1102.65     68.29 o 
  -6   6   4      104.17      113.08     26.11 o 
   0   6   4        3.98        1.96     18.43 o 
   2   6   4      570.42      561.14     36.66 o 
   4   6   4       33.02       22.90     16.50 o 
   6   6   4       54.58       49.88     16.01 o 
   8   6   4      171.96      182.19     38.94 o 
  10   6   4       83.13       59.62     18.67 o 
  12   6   4      450.96      429.32     30.89 o 
  14   6   4      137.54      154.11     21.46 o 
  16   6   4      277.11      266.62     28.53 o 
  18   6   4        5.67       14.68     18.22 o 
  20   6   4      244.17      213.40     33.24 o 
  22   6   4       30.09       69.62     27.92 o 
  24   6   4        5.13       10.80     19.05 o 
 -19   7   4       28.27       41.02     28.47 o 
 -17   7   4     1482.64     1729.01     73.01 o 
 -15   7   4      143.75      123.67     29.11 o 
 -13   7   4      214.34      302.47     51.39 o 
 -11   7   4      303.42      297.96     32.58 o 
  -9   7   4       68.95       83.51     33.79 o 
  -7   7   4        2.33       15.08     27.37 o 
   1   7   4        0.02       -1.40     24.86 o 
   3   7   4       88.65       82.67     32.12 o 
   5   7   4       70.98       72.63     24.25 o 
   7   7   4        0.81       -2.43     21.47 o 
   9   7   4       16.74       28.33     23.81 o 
  11   7   4      155.15      124.17     31.78 o 
  13   7   4       90.41       98.20     32.29 o 
 -49   1   5        2.54       29.30     33.38 o 
 -47   1   5     1033.30     1159.29     52.75 o 
 -45   1   5      405.83      413.50     38.12 o 
 -43   1   5       68.59       35.59     17.15 o 
 -41   1   5      245.68      235.83     21.77 o 
 -39   1   5     4148.81     4283.22     76.04 o 
 -37   1   5        1.29       -0.18     11.91 o 
 -35   1   5      479.45      415.92     23.21 o 
 -33   1   5      555.36      483.56     22.24 o 
 -31   1   5    13299.53    13129.13    138.30 o 
 -29   1   5      254.11      169.91     10.05 o 
 -27   1   5      989.12      853.61     17.89 o 
 -25   1   5     1974.71     2227.61     29.95 o 
 -23   1   5        5.24        8.49      3.84 o 
 -21   1   5      741.84      893.87     12.95 o 
 -19   1   5    16922.03    17246.34    110.40 o 
 -17   1   5    11809.16    12986.97     84.38 o 
 -15   1   5     1186.85     1377.06     15.47 o 
 -13   1   5      439.37      328.63      8.53 o 
 -11   1   5    29688.45    29780.57    231.69 o 
  -9   1   5    72149.91    75959.21    650.34 o 
  -7   1   5      558.70      587.82     14.05 o 
  -5   1   5   259324.14   255695.00   2176.17 o 
  -3   1   5       38.36       75.53      6.22 o 
  -1   1   5    35995.21    35719.25    278.19 o 
   1   1   5     3360.95     3209.81     31.77 o 
   3   1   5    12724.77    12243.55     94.59 o 
   5   1   5     5461.27     5962.58     44.48 o 
   7   1   5     6178.02     6302.15     42.78 o 
   9   1   5      330.00      252.00      5.53 o 
  11   1   5    10463.83    10498.97     65.40 o 
  13   1   5      275.36      284.19      7.13 o 
  15   1   5     2234.83     2477.46     23.84 o 
  17   1   5     1938.83     1815.31     23.90 o 
  19   1   5    21901.94    21892.82    159.40 o 
  21   1   5       96.56       69.37      8.67 o 
  23   1   5      337.45      309.88     14.58 o 
  25   1   5     2261.69     2328.40     40.86 o 
  27   1   5     4405.73     4310.93     69.78 o 
  29   1   5       74.92       68.51     14.17 o 
  31   1   5       49.81       55.02     15.86 o 
  33   1   5     1562.78     1721.63     48.45 o 
  35   1   5     1090.69     1189.93     42.07 o 
  37   1   5       23.80       42.41     21.58 o 
  39   1   5     1589.71     1763.24     66.48 o 
 -46   2   5        0.87       22.59     33.08 o 
 -44   2   5      101.87       74.02     31.52 o 
 -42   2   5      916.90     1033.56     52.50 o 
 -40   2   5     1987.47     2114.17     57.15 o 
 -38   2   5      140.40      124.67     21.30 o 
 -36   2   5       20.46       47.79     18.94 o 
 -34   2   5      831.07      850.51     34.08 o 
 -32   2   5      217.41      202.33     19.41 o 
 -30   2   5     6682.24     6965.05    132.64 o 
 -28   2   5       48.31       17.00     11.15 o 
 -26   2   5     2077.68     2247.00     41.75 o 
 -24   2   5     1398.22     1373.70     29.59 o 
 -22   2   5     7138.99     6732.45     74.99 o 
 -20   2   5     2353.85     2380.01     36.69 o 
 -18   2   5     9026.19     8698.86     76.80 o 
 -16   2   5     1306.51     1269.71     18.70 o 
 -14   2   5     1372.10     1310.50     18.03 o 
 -12   2   5     1576.59     1683.24     19.35 o 
 -10   2   5     7997.83     7569.93     64.42 o 
  -8   2   5      330.27      335.65      8.95 o 
  -6   2   5     4543.51     4618.51     42.12 o 
  -4   2   5     1148.98     1341.48     17.37 o 
  -2   2   5    12153.26    12157.88     97.21 o 
   0   2   5     1905.05     2037.09     20.74 o 
   2   2   5    16116.56    16014.53    111.41 o 
   4   2   5     6498.70     6767.93     48.66 o 
   6   2   5     7546.24     7475.44     60.10 o 
   8   2   5     2825.55     3152.58     28.17 o 
  10   2   5        1.70        3.46      3.04 o 
  12   2   5     7775.60     7548.99     66.52 o 
  14   2   5      242.10      232.89     11.64 o 
  16   2   5     6606.92     6567.65     68.81 o 
  18   2   5        7.10       21.48      8.53 o 
  20   2   5     3268.40     3184.91     47.29 o 
  22   2   5      490.91      422.68     20.72 o 
  24   2   5      132.83      110.27     15.54 o 
  26   2   5       44.65       37.98     13.74 o 
  28   2   5      636.86      602.10     33.55 o 
  30   2   5      352.61      361.55     28.71 o 
  32   2   5     3172.64     3397.08     84.37 o 
  34   2   5      982.07      900.33     58.46 o 
  36   2   5      155.30      188.17     37.50 o 
  38   2   5       26.43      -17.51     34.66 o 
 -45   3   5       71.82       84.82     42.76 o 
 -43   3   5       88.42       89.28     27.29 o 
 -41   3   5      723.35      828.58     48.06 o 
 -39   3   5      282.33      248.29     29.89 o 
 -37   3   5       15.02       -5.37     19.56 o 
 -35   3   5       13.07       34.73     18.91 o 
 -33   3   5       62.94       64.44     18.93 o 
 -31   3   5     1870.64     1882.84     65.22 o 
 -29   3   5     2200.28     2189.20     62.22 o 
 -27   3   5      470.87      328.83     36.12 o 
 -25   3   5      141.78      126.41     18.53 o 
 -23   3   5     1370.39     1366.30     42.21 o 
 -21   3   5      186.20      200.80     16.28 o 
 -19   3   5      612.19      653.83     21.86 o 
 -17   3   5     4688.69     4434.08     64.08 o 
 -15   3   5     7873.79     7986.30     84.60 o 
 -13   3   5      122.13       53.64      5.46 o 
 -11   3   5      139.54      112.77      5.98 o 
  -9   3   5      127.70      130.84      6.66 o 
  -7   3   5       37.48       38.76      5.03 o 
  -5   3   5     4863.30     5148.72     46.84 o 
  -3   3   5       17.82       15.13      4.15 o 
  -1   3   5      347.15      436.14      9.44 o 
   1   3   5      241.19      218.45      7.70 o 
   3   3   5      340.46      405.59      9.29 o 
   5   3   5     6690.80     7061.98     59.29 o 
   7   3   5      101.27      101.06      6.72 o 
   9   3   5     1471.12     1340.90     24.89 o 
  11   3   5      145.41      159.55     10.54 o 
  13   3   5      110.12      128.14     10.83 o 
  15   3   5      453.00      399.03     18.32 o 
  17   3   5      868.10      862.10     39.88 o 
  19   3   5      114.96       82.89     14.52 o 
  21   3   5        0.10        1.40     13.31 o 
  23   3   5        4.34       -3.22     14.26 o 
  25   3   5      203.18      151.64     21.55 o 
  27   3   5       30.33        9.81     18.75 o 
  29   3   5      299.04      274.19     30.60 o 
  31   3   5      261.30      271.85     38.83 o 
  33   3   5        0.08       22.43     29.31 o 
  35   3   5      117.03      111.51     46.92 o 
  37   3   5      509.60      475.63     94.40 o 
 -42   4   5      229.67      252.48     41.34 o 
 -40   4   5      455.55      445.56     41.20 o 
 -38   4   5      284.10      261.30     32.68 o 
 -36   4   5       60.19       53.88     22.02 o 
 -34   4   5      130.32      100.44     22.72 o 
 -32   4   5     1815.49     1874.43     71.53 o 
 -30   4   5      516.16      474.24     31.97 o 
 -28   4   5       24.19       24.33     14.76 o 
 -26   4   5     2559.00     2657.56     61.48 o 
 -24   4   5      110.92      100.07     16.22 o 
 -22   4   5       94.19       81.42     14.54 o 
 -20   4   5       23.22       16.04     10.35 o 
 -18   4   5    23968.86    24174.46    334.05 o 
 -16   4   5      227.38      214.03     15.10 o 
 -14   4   5       60.22       49.91      8.32 o 
 -12   4   5     1103.85     1106.97     21.77 o 
 -10   4   5     2322.46     2315.02     33.92 o 
  -8   4   5      266.68      217.76     13.61 o 
  -6   4   5     1434.74     1398.96     53.85 o 
  -4   4   5     2666.84     2668.81     51.02 o 
  -2   4   5      556.42      521.60     18.40 o 
   0   4   5      125.90      140.90     11.00 o 
   2   4   5     2006.36     2071.49     36.88 o 
   4   4   5     3514.59     3379.06     44.46 o 
   6   4   5     1335.06     1335.64     31.60 o 
   8   4   5     1798.92     1783.67     37.68 o 
  10   4   5     1134.50     1170.89     30.16 o 
  12   4   5      286.13      289.04     17.16 o 
  14   4   5      242.59      207.97     16.25 o 
  16   4   5     1951.01     1887.62     42.29 o 
  18   4   5      147.55      119.29     18.61 o 
  20   4   5      847.56      728.05     63.42 o 
  22   4   5      406.22      446.51     35.60 o 
  24   4   5      898.00      882.49     67.41 o 
  26   4   5      898.96      868.55     50.79 o 
  28   4   5      125.24      123.73     40.05 o 
  30   4   5      675.52      723.73     52.80 o 
  32   4   5      535.22      525.43     53.74 o 
  34   4   5      282.96      308.14     53.67 o 
 -37   5   5      114.83       81.30     28.80 o 
 -35   5   5       65.76       72.45     25.65 o 
 -33   5   5       47.90       20.27     19.38 o 
 -31   5   5      112.52      108.27     22.63 o 
 -29   5   5       32.09       38.57     16.97 o 
 -27   5   5      478.82      453.61     29.58 o 
 -25   5   5       77.19       80.76     16.13 o 
 -23   5   5      187.62      210.04     25.27 o 
 -21   5   5       58.55       61.22     13.38 o 
 -19   5   5      386.56      402.02     26.75 o 
 -17   5   5       39.33       53.59     13.60 o 
 -15   5   5       12.52        4.89     10.91 o 
 -13   5   5      359.38      360.50     19.50 o 
 -11   5   5     2282.28     2228.39     69.92 o 
  -9   5   5      985.95      964.32     41.20 o 
  -7   5   5      469.90      484.51     26.47 o 
  -5   5   5     2692.26     2741.12     86.09 o 
  -3   5   5       12.71        6.54     19.27 o 
  -1   5   5     1746.82     1802.79     46.81 o 
   1   5   5     3466.54     3733.68     70.54 o 
   3   5   5      608.91      593.08     21.63 o 
   5   5   5      101.15       91.35     11.37 o 
   7   5   5      383.43      395.80     20.69 o 
   9   5   5     4912.72     5322.66     79.39 o 
  11   5   5       92.26      105.83     15.18 o 
  13   5   5       26.70       39.36     13.08 o 
  15   5   5      768.22      749.49     41.66 o 
  17   5   5      253.64      259.55     28.44 o 
  19   5   5      829.59      870.90     45.20 o 
  21   5   5      422.22      362.33     34.60 o 
  23   5   5      990.33     1069.84     53.48 o 
  25   5   5      307.67      324.89     36.23 o 
  27   5   5      154.19       93.99     35.45 o 
  29   5   5       92.65       60.48     37.23 o 
 -30   6   5      639.46      607.39     50.95 o 
 -28   6   5        3.44        2.74     21.49 o 
 -26   6   5       72.04       51.34     25.94 o 
 -24   6   5      112.19      100.01     21.92 o 
 -22   6   5      556.86      496.99     32.32 o 
 -20   6   5      833.74      887.83     39.19 o 
 -18   6   5      224.56      185.05     19.16 o 
 -16   6   5      545.94      638.21     34.64 o 
 -14   6   5      404.01      517.23     52.72 o 
 -12   6   5        7.76       -6.36     12.95 o 
 -10   6   5     1025.39     1185.39     49.75 o 
  -8   6   5        3.56        0.52     16.77 o 
  -6   6   5        5.73       37.26     26.81 o 
  -2   6   5      728.93      872.23     49.16 o 
   0   6   5       79.32       60.08     16.48 o 
   2   6   5       46.04       56.09     13.82 o 
   4   6   5      386.98      367.24     23.98 o 
   6   6   5      499.34      496.24     28.97 o 
   8   6   5        1.16       -4.60     16.32 o 
  10   6   5      162.54      167.57     24.07 o 
  12   6   5       53.37       54.14     16.43 o 
  14   6   5        0.15       24.03     16.07 o 
  16   6   5      160.67      152.98     23.36 o 
  18   6   5      184.22      145.85     27.75 o 
  20   6   5      549.20      622.72     51.37 o 
  22   6   5      145.73      128.10     22.93 o 
 -19   7   5        9.06        3.11     25.31 o 
 -17   7   5       37.65       30.06     24.54 o 
 -15   7   5      227.56      239.25     32.24 o 
 -13   7   5        6.30       12.85     34.07 o 
 -11   7   5      114.77      125.40     26.81 o 
  -9   7   5      249.01      310.85     44.13 o 
  -7   7   5       29.27       63.96     30.16 o 
  -1   7   5       90.07       91.33     30.16 o 
   1   7   5        7.68       17.04     27.93 o 
   3   7   5      482.14      568.08     56.70 o 
   5   7   5        0.47       13.32     22.34 o 
   7   7   5       94.12       75.30     24.87 o 
   9   7   5       60.86       60.38     27.66 o 
  11   7   5      397.07      483.87     46.00 o 
 -50   0   6       48.07      111.16     55.02 o 
 -48   0   6     3256.87     3664.05    150.81 o 
 -46   0   6      966.97     1172.08     68.18 o 
 -44   0   6     2649.10     3088.41     86.67 o 
 -42   0   6       18.48       64.49     19.98 o 
 -40   0   6     2271.68     2187.87     66.35 o 
 -38   0   6      866.03      826.13     47.49 o 
 -36   0   6     4146.07     4219.06    185.92 o 
 -34   0   6     5303.51     4956.12    102.23 o 
 -32   0   6       14.42       46.54     24.44 o 
 -30   0   6     1201.97      918.02     34.10 o 
 -28   0   6    19421.77    18872.56    235.06 o 
 -26   0   6     4229.79     4390.92     54.04 o 
 -24   0   6      646.06      664.20     21.41 o 
 -22   0   6     2790.24     3753.08     46.19 o 
 -20   0   6     1111.30      929.68     19.37 o 
 -18   0   6    11006.82    12388.77    119.29 o 
 -16   0   6     8686.48     9266.31     87.58 o 
 -14   0   6    20679.43    20621.00    184.51 o 
 -12   0   6    12954.61    13600.17    129.19 o 
 -10   0   6    17883.67    18688.92    183.14 o 
  -8   0   6     9362.64     9442.15    109.41 o 
  -6   0   6    15383.96    15752.84    177.67 o 
  -4   0   6     2713.51     2536.33     35.49 o 
  -2   0   6    93886.25    92741.83    834.28 o 
   0   0   6     7061.06     7085.51     66.17 o 
   2   0   6   237203.88   240771.45   1964.42 o 
   4   0   6     8158.10     8271.28     71.41 o 
   6   0   6    21526.30    22900.61    176.32 o 
   8   0   6        4.90       21.80      4.20 o 
  10   0   6     4743.61     5249.31     52.46 o 
  12   0   6      373.00      365.59     11.60 o 
  14   0   6       89.13       35.44      7.12 o 
  16   0   6       36.69       21.16      6.37 o 
  18   0   6     9197.16     9057.27     97.75 o 
  20   0   6    19862.53    19457.80    244.39 o 
  22   0   6     9208.78     9100.75    144.73 o 
  24   0   6      255.29      275.31     24.56 o 
  26   0   6      816.07      752.81     39.30 o 
  28   0   6       32.54       40.30     17.84 o 
  30   0   6     2604.51     2601.26     72.57 o 
  32   0   6      466.07      508.04     35.94 o 
  34   0   6      225.64      169.25     26.02 o 
  36   0   6     2167.96     2141.40     87.09 o 
  38   0   6     2177.36     2264.77    141.88 o 
  40   0   6      753.46      851.00     92.72 o 
 -49   1   6      106.18       74.56     51.11 o 
 -47   1   6       11.59       11.95     22.49 o 
 -45   1   6       46.22       67.66     21.07 o 
 -43   1   6      273.70      254.47     23.07 o 
 -41   1   6       46.13       37.05     15.52 o 
 -39   1   6       45.16       46.87     15.97 o 
 -37   1   6       10.11       12.85     12.14 o 
 -35   1   6       86.45       75.51     15.24 o 
 -33   1   6     1519.21     1387.75     34.42 o 
 -31   1   6     3784.63     3586.29     46.72 o 
 -29   1   6      624.65      521.58     17.78 o 
 -27   1   6     1256.90     1268.53     27.77 o 
 -25   1   6      105.26      121.43      7.19 o 
 -23   1   6     7558.16     7860.14     70.75 o 
 -21   1   6     2413.95     2535.86     24.05 o 
 -19   1   6      740.93      627.58     11.24 o 
 -17   1   6     1109.58     1175.14     14.24 o 
 -15   1   6    14190.31    13945.54     95.12 o 
 -13   1   6     2586.47     2512.64     24.66 o 
 -11   1   6    10724.40    10137.91     87.68 o 
  -9   1   6    24383.55    25318.89    292.61 o 
  -7   1   6    18374.88    18150.71    163.73 o 
  -5   1   6     3841.32     4200.24     46.64 o 
  -3   1   6     5320.26     6089.55     57.71 o 
  -1   1   6     3314.00     2994.50     29.55 o 
   1   1   6        9.75        5.72      2.40 o 
   3   1   6    24801.01    25539.53    175.94 o 
   5   1   6    10511.76    12245.79     78.34 o 
   7   1   6      845.30      777.92      8.97 o 
   9   1   6      897.36     1244.28     12.55 o 
  11   1   6        4.19        6.88      2.84 o 
  13   1   6      297.13      316.36      7.90 o 
  15   1   6     3892.18     4048.40     38.89 o 
  17   1   6     9413.63     9374.10     76.33 o 
  19   1   6       56.89       48.31      6.79 o 
  21   1   6      299.72      251.75     14.93 o 
  23   1   6     1644.08     1584.04     32.69 o 
  25   1   6     1829.44     1751.65     36.27 o 
  27   1   6      416.73      454.30     23.85 o 
  29   1   6       11.25       -9.97     12.47 o 
  31   1   6       88.26       97.05     18.76 o 
  33   1   6       24.16       35.97     16.10 o 
  35   1   6      368.85      347.36     31.61 o 
  37   1   6        0.26        3.74     21.25 o 
  39   1   6      197.70      223.61     45.12 o 
 -48   2   6     1107.96     1357.86    154.03 o 
 -46   2   6       66.04       66.38     27.54 o 
 -44   2   6      610.06      656.16     42.90 o 
 -42   2   6      544.82      576.94     42.01 o 
 -40   2   6     1632.90     1601.35     50.33 o 
 -38   2   6     1040.51     1210.93     51.86 o 
 -36   2   6     1207.49     1168.54     45.84 o 
 -34   2   6     1343.08     1244.03     44.64 o 
 -32   2   6     6702.30     6696.53     96.83 o 
 -30   2   6        0.13       14.87     10.80 o 
 -28   2   6     3447.12     3469.67     55.93 o 
 -26   2   6     4054.11     4038.61     59.50 o 
 -24   2   6     8554.61     8451.24     94.77 o 
 -22   2   6      266.45      354.80     15.27 o 
 -20   2   6      298.75      294.67      9.99 o 
 -18   2   6    16887.02    16918.56    128.83 o 
 -16   2   6     3831.35     3900.08     37.82 o 
 -14   2   6       27.17       51.35      4.71 o 
 -12   2   6    10609.22    10607.51     79.93 o 
 -10   2   6    50659.66    56777.94    402.81 o 
  -8   2   6      571.59      616.78     12.51 o 
  -6   2   6     3350.78     3849.61     37.88 o 
  -4   2   6      920.55      922.67     13.13 o 
  -2   2   6      749.01      822.18     12.41 o 
   0   2   6     1301.13     1199.11     14.31 o 
   2   2   6     6091.37     6647.88     48.79 o 
   4   2   6      432.57      423.58      8.55 o 
   6   2   6     7908.15     7995.58     63.62 o 
   8   2   6     1604.07     1926.09     24.44 o 
  10   2   6     3528.15     3407.44     34.05 o 
  12   2   6      209.39      166.37     10.38 o 
  14   2   6     5466.18     5204.90     58.68 o 
  16   2   6      106.53      118.93     10.88 o 
  18   2   6     4280.38     4262.25     63.19 o 
  20   2   6     1280.18     1230.38     29.70 o 
  22   2   6      108.54       86.86     13.53 o 
  24   2   6      110.64      102.26     15.40 o 
  26   2   6     1703.37     1621.53     48.40 o 
  28   2   6     1116.50     1140.17     45.49 o 
  30   2   6      605.62      649.20     40.78 o 
  32   2   6      358.03      357.24     41.21 o 
  34   2   6      638.41      638.17     52.67 o 
  36   2   6       48.22       52.84     33.36 o 
  38   2   6     1641.68     1680.76    120.23 o 
 -45   3   6      298.59      313.95     40.23 o 
 -43   3   6       18.96       42.09     23.26 o 
 -41   3   6      259.27      188.39     29.53 o 
 -39   3   6      106.04      129.55     27.40 o 
 -37   3   6      952.77      988.17     57.95 o 
 -35   3   6      557.98      495.44     39.99 o 
 -33   3   6       57.92       34.20     16.62 o 
 -31   3   6     2166.49     2116.94     58.10 o 
 -29   3   6      368.10      295.64     24.88 o 
 -27   3   6     5907.35     5832.34     99.59 o 
 -25   3   6        2.63        3.99     10.83 o 
 -23   3   6      341.52      335.89     20.16 o 
 -21   3   6     6793.75     6706.76     90.15 o 
 -19   3   6    13737.68    14221.35    148.89 o 
 -17   3   6      402.33      379.00     16.03 o 
 -15   3   6     1961.79     1879.63     28.21 o 
 -13   3   6     1182.18     1204.34     17.95 o 
 -11   3   6     4429.87     4530.08     55.99 o 
  -9   3   6      349.99      386.70      9.24 o 
  -7   3   6     1464.27     1301.51     18.42 o 
  -5   3   6     3483.47     3640.22     34.34 o 
  -3   3   6      857.12      920.79     12.48 o 
  -1   3   6     1399.07     1459.17     17.28 o 
   1   3   6     8626.02     8567.88     66.40 o 
   3   3   6       30.79       23.03      4.40 o 
   5   3   6       96.94      106.78      6.50 o 
   7   3   6     1650.01     1502.19     22.86 o 
   9   3   6    12140.84    11964.10    106.82 o 
  11   3   6        0.47        8.45      6.58 o 
  13   3   6      251.00      198.63     13.76 o 
  15   3   6     2206.47     2163.60     55.86 o 
  17   3   6     3606.56     3647.01     64.04 o 
  19   3   6       24.62       -1.88     12.34 o 
  21   3   6       21.76        7.86     13.58 o 
  23   3   6     2786.07     2739.90     62.98 o 
  25   3   6       77.52       32.70     17.50 o 
  27   3   6       38.31       58.16     19.35 o 
  29   3   6     1595.48     1547.84     63.07 o 
  31   3   6     1847.74     1918.18     90.38 o 
  33   3   6      394.33      383.78     55.67 o 
  35   3   6       15.81       15.51     43.35 o 
 -42   4   6        7.64       28.69     24.73 o 
 -40   4   6       28.31       28.94     23.50 o 
 -38   4   6      197.02      208.18     29.82 o 
 -36   4   6      461.20      459.78     36.95 o 
 -34   4   6        4.29       19.49     18.33 o 
 -32   4   6      994.12     1069.90     62.41 o 
 -30   4   6       25.81       19.11     15.09 o 
 -28   4   6      249.86      291.03     24.54 o 
 -26   4   6       10.39        7.24     12.12 o 
 -24   4   6      170.31      174.57     18.40 o 
 -22   4   6     1106.37     1107.14     34.75 o 
 -20   4   6        0.01        8.83      9.68 o 
 -18   4   6     2837.33     3007.01     56.05 o 
 -16   4   6     1593.44     1628.26     36.14 o 
 -14   4   6     1403.80     1318.06     27.03 o 
 -12   4   6      212.04      223.24     11.11 o 
 -10   4   6      511.54      567.06     21.99 o 
  -8   4   6     2352.44     2243.69     33.15 o 
  -6   4   6       25.79       31.50      5.92 o 
  -4   4   6     2197.74     2250.73     39.30 o 
  -2   4   6      157.39      175.22     11.27 o 
   0   4   6      209.84      217.75      9.67 o 
   2   4   6      939.68      952.82     18.36 o 
   4   4   6      205.23      189.05     14.49 o 
   6   4   6      374.78      340.60     16.23 o 
   8   4   6     1952.68     1970.80     36.08 o 
  10   4   6      805.68      764.24     23.86 o 
  12   4   6     1985.79     1949.31     51.37 o 
  14   4   6      346.46      344.49     23.84 o 
  16   4   6      144.08       96.72     15.75 o 
  18   4   6      187.76      146.57     18.62 o 
  20   4   6       45.02       26.01     15.97 o 
  22   4   6       27.49        2.00     17.40 o 
  24   4   6       10.50       23.61     19.94 o 
  26   4   6       33.51       19.14     21.66 o 
  28   4   6      177.73      141.89     30.83 o 
  30   4   6      698.61      725.99     53.04 o 
  32   4   6      538.91      532.96     60.20 o 
 -37   5   6       49.12       15.12     23.97 o 
 -35   5   6        0.96       31.14     23.27 o 
 -33   5   6      180.15      170.38     25.36 o 
 -31   5   6        0.90        9.83     15.54 o 
 -29   5   6        2.97       -2.93     14.87 o 
 -27   5   6      370.35      322.22     26.21 o 
 -25   5   6      177.78      157.40     19.54 o 
 -23   5   6      164.89      154.34     17.85 o 
 -21   5   6       95.62       80.37     13.83 o 
 -19   5   6      715.31      666.92     32.13 o 
 -17   5   6       11.53       18.54     12.41 o 
 -15   5   6     1614.50     1762.00     59.76 o 
 -13   5   6       78.43       96.83     12.83 o 
 -11   5   6      549.99      572.47     24.13 o 
  -9   5   6      498.30      457.93     29.60 o 
  -7   5   6      663.08      626.25     35.33 o 
  -5   5   6       77.22       57.57     27.05 o 
  -3   5   6      887.22      983.15     26.67 o 
  -1   5   6      276.79      291.54     22.44 o 
   1   5   6     2375.86     2565.71     47.76 o 
   3   5   6     1967.31     2038.47     38.50 o 
   5   5   6     1461.82     1572.63     35.80 o 
   7   5   6      129.05      130.49     19.60 o 
   9   5   6      378.81      341.50     33.18 o 
  11   5   6      783.36      873.96     38.35 o 
  13   5   6      315.76      303.63     24.00 o 
  15   5   6      583.15      555.26     35.24 o 
  17   5   6      234.99      199.63     24.91 o 
  19   5   6       59.00       29.64     19.36 o 
  21   5   6       13.89       16.50     19.31 o 
  23   5   6      438.23      476.88     39.94 o 
  25   5   6      480.27      476.26     47.58 o 
  27   5   6      159.36       87.86     39.00 o 
  29   5   6      339.90      262.04     52.04 o 
 -32   6   6       97.47      117.58     37.09 o 
 -30   6   6      114.11       49.18     26.39 o 
 -28   6   6      773.40      872.55     64.92 o 
 -26   6   6       75.43       66.34     23.44 o 
 -24   6   6        9.20       -2.76     17.30 o 
 -22   6   6      178.71      162.28     23.61 o 
 -20   6   6      951.98     1019.50     41.34 o 
 -18   6   6      160.51      150.04     23.68 o 
 -16   6   6      424.93      483.58     31.64 o 
 -14   6   6      286.89      353.89     40.87 o 
 -12   6   6       22.47       11.77     13.02 o 
 -10   6   6        3.87       -2.93     17.58 o 
  -8   6   6      345.62      373.52     28.93 o 
  -6   6   6      244.43      280.60     23.97 o 
  -4   6   6       44.47       48.10     14.99 o 
  -2   6   6      284.97      284.00     18.89 o 
   0   6   6        2.51       10.73     12.40 o 
   2   6   6      251.99      271.63     27.02 o 
   4   6   6       48.40       45.10     14.27 o 
   6   6   6       54.68       43.27     15.17 o 
   8   6   6       31.72       31.56     18.18 o 
  10   6   6      459.31      498.81     27.98 o 
  12   6   6      190.07      165.46     22.45 o 
  14   6   6      104.83      104.89     21.04 o 
  16   6   6      114.52      121.87     22.73 o 
  18   6   6        0.09      -19.60     19.60 o 
  20   6   6      401.52      436.97     57.12 o 
  22   6   6      283.99      276.94     29.97 o 
 -21   7   6       14.09       -2.31     26.87 o 
 -19   7   6      435.05      412.03     57.67 o 
 -17   7   6        3.16        9.71     25.52 o 
 -15   7   6       91.82       61.90     24.89 o 
 -13   7   6      141.18      167.09     26.30 o 
 -11   7   6        0.09        7.36     22.70 o 
  -9   7   6      127.95      152.21     37.70 o 
  -7   7   6       71.90       87.42     32.96 o 
  -5   7   6      251.78      163.94     36.31 o 
  -3   7   6      455.86      492.95     44.97 o 
  -1   7   6       22.28       61.16     30.16 o 
   1   7   6       43.15       45.62     21.15 o 
   3   7   6      161.51      196.68     27.57 o 
   5   7   6      314.77      285.70     33.48 o 
   7   7   6      190.94      229.34     32.44 o 
   9   7   6       36.13       31.59     26.91 o 
  11   7   6       10.69       12.42     28.30 o 
 -49   1   7       15.95       10.23     27.28 o 
 -47   1   7      478.10      548.86     38.67 o 
 -45   1   7      816.01      786.28     38.21 o 
 -43   1   7      564.55      630.87     31.28 o 
 -41   1   7      706.19      718.66     31.83 o 
 -39   1   7       50.10       47.23     16.97 o 
 -37   1   7     4205.55     4224.13     72.72 o 
 -35   1   7      228.93      187.74     21.02 o 
 -33   1   7      644.58      664.19     23.92 o 
 -31   1   7     3043.28     2827.23     46.71 o 
 -29   1   7     5355.04     5623.28     55.96 o 
 -27   1   7      277.99      264.90     11.45 o 
 -25   1   7       12.87        5.58      4.08 o 
 -23   1   7        3.70       14.12      4.03 o 
 -21   1   7    19541.75    19874.21    127.32 o 
 -19   1   7       39.24       51.65      3.93 o 
 -17   1   7     1552.88     1749.47     18.16 o 
 -15   1   7    11638.28    10971.50     79.59 o 
 -13   1   7        1.09        1.16      2.90 o 
 -11   1   7     5919.28     6214.19     57.65 o 
  -9   1   7    43698.06    45051.93    373.16 o 
  -7   1   7       14.72       29.52      4.39 o 
  -5   1   7      318.02      286.29     10.54 o 
  -3   1   7     2864.85     3192.05     34.61 o 
  -1   1   7      894.52      924.14     11.80 o 
   1   1   7     7312.27     7111.61     56.67 o 
   3   1   7    10309.60    10901.05     76.09 o 
   5   1   7    41395.82    44008.55    249.34 o 
   7   1   7     6938.81     7639.40     49.94 o 
   9   1   7    11721.73    11936.10     71.40 o 
  11   1   7      787.44      786.36     11.34 o 
  13   1   7     9295.58     9368.52     62.59 o 
  15   1   7      256.80      294.27     11.30 o 
  17   1   7     1028.94      919.69     19.59 o 
  19   1   7     3098.14     2910.14     47.73 o 
  21   1   7      792.79      871.65     21.20 o 
  23   1   7      421.76      411.97     19.61 o 
  25   1   7      174.29      188.56     17.54 o 
  27   1   7      145.93      131.68     17.02 o 
  29   1   7     2180.14     2237.69     92.22 o 
  31   1   7      310.56      261.83     23.90 o 
  33   1   7       20.32       22.22     16.80 o 
  35   1   7      115.72      111.83     25.02 o 
  37   1   7     2082.19     2101.42    131.98 o 
  39   1   7      108.24       73.73     38.91 o 
 -48   2   7       68.11       61.94     37.50 o 
 -46   2   7      294.30      296.40     33.59 o 
 -44   2   7     1279.09     1415.26     56.33 o 
 -42   2   7      220.20      238.29     32.73 o 
 -40   2   7      262.02      265.95     31.59 o 
 -38   2   7      144.90      143.74     25.66 o 
 -36   2   7      392.64      384.40     39.67 o 
 -34   2   7      140.62      135.20     17.72 o 
 -32   2   7      174.23      156.28     16.84 o 
 -30   2   7      410.43      362.88     19.35 o 
 -28   2   7      478.38      475.59     21.10 o 
 -26   2   7     3505.23     3398.45     52.74 o 
 -24   2   7     3937.04     4009.87     54.94 o 
 -22   2   7      561.14      532.66     21.53 o 
 -20   2   7     1189.73     1307.90     20.17 o 
 -18   2   7     2437.16     2239.21     32.07 o 
 -16   2   7    18481.41    19298.68    138.54 o 
 -14   2   7        0.44       14.60      3.86 o 
 -12   2   7       27.76       49.64      4.73 o 
 -10   2   7     4339.31     4837.38     44.17 o 
  -8   2   7     5345.96     5143.49     48.26 o 
  -6   2   7      894.30      945.90     14.98 o 
  -4   2   7     5481.96     5777.92     50.25 o 
  -2   2   7     4857.39     4913.57     39.91 o 
   0   2   7      990.05      941.58     11.88 o 
   2   2   7     3378.61     3426.31     30.62 o 
   4   2   7    24454.81    26989.48    187.51 o 
   6   2   7      152.50      211.78      7.94 o 
   8   2   7      598.28      413.75     13.16 o 
  10   2   7      755.73      873.58     17.17 o 
  12   2   7     1985.19     2068.33     39.35 o 
  14   2   7      408.15      331.93     19.25 o 
  16   2   7     7868.08     7335.79     78.25 o 
  18   2   7        9.36       -3.60      8.28 o 
  20   2   7      909.91      830.14     25.69 o 
  22   2   7     2243.98     2212.95     44.92 o 
  24   2   7      284.13      246.70     19.59 o 
  26   2   7      548.22      603.19     45.52 o 
  28   2   7     2107.83     2299.69     62.55 o 
  30   2   7      320.54      270.22     31.40 o 
  32   2   7      169.05      159.01     31.52 o 
  34   2   7      162.54      152.26     48.86 o 
  36   2   7      205.50      217.71     49.54 o 
 -45   3   7      631.77      830.80     54.49 o 
 -43   3   7       12.67        4.36     21.47 o 
 -41   3   7      476.30      476.72     42.28 o 
 -39   3   7       26.16       39.78     21.04 o 
 -37   3   7      108.50      100.88     21.06 o 
 -35   3   7      473.50      384.27     28.26 o 
 -33   3   7      121.21       71.06     17.92 o 
 -31   3   7      620.23      611.16     40.97 o 
 -29   3   7       39.07       35.46     14.16 o 
 -27   3   7     1181.08     1098.23     38.93 o 
 -25   3   7     1455.82     1388.39     37.40 o 
 -23   3   7     1607.42     1474.88     35.38 o 
 -21   3   7      113.52      105.78     12.26 o 
 -19   3   7       71.48       78.13     10.88 o 
 -17   3   7      492.02      448.38     17.32 o 
 -15   3   7      123.39       88.18      7.61 o 
 -13   3   7     1603.27     1610.42     22.22 o 
 -11   3   7     3322.21     3656.51     38.62 o 
  -9   3   7        7.04        5.39      3.91 o 
  -7   3   7     2712.00     2829.54     28.82 o 
  -5   3   7     2886.99     2936.71     28.51 o 
  -3   3   7      229.31      182.44      6.64 o 
  -1   3   7      952.22      979.63     14.94 o 
   1   3   7     1563.07     1565.04     21.08 o 
   3   3   7      217.79      250.56      9.55 o 
   5   3   7       57.00       62.99      6.76 o 
   7   3   7      240.15      232.69     13.71 o 
   9   3   7      597.13      571.23     19.33 o 
  11   3   7       34.24       26.97      8.82 o 
  13   3   7      830.73      757.21     27.37 o 
  15   3   7     3276.09     3205.34     73.21 o 
  17   3   7     1060.06      902.30     32.85 o 
  19   3   7       85.81       55.57     14.57 o 
  21   3   7      439.68      475.02     30.61 o 
  23   3   7       14.04       10.76     15.80 o 
  25   3   7        4.62       11.97     17.16 o 
  27   3   7      154.73      137.90     23.98 o 
  29   3   7      619.07      576.56    103.12 o 
  31   3   7      285.54      256.80     41.15 o 
  33   3   7       36.23       63.10     38.33 o 
  35   3   7      111.53      125.73     49.10 o 
 -42   4   7     1078.66     1045.85     79.79 o 
 -40   4   7      520.14      492.76     41.01 o 
 -38   4   7       82.45       33.90     21.39 o 
 -36   4   7      117.05       84.24     23.20 o 
 -34   4   7       46.44       40.80     18.55 o 
 -32   4   7       47.22       31.94     17.24 o 
 -30   4   7        7.66       46.45     16.17 o 
 -28   4   7     1016.63      967.67     53.68 o 
 -26   4   7       66.64       67.30     14.81 o 
 -24   4   7       89.35      103.72     15.64 o 
 -22   4   7      791.45      774.80     35.39 o 
 -20   4   7     1126.43     1177.04     35.71 o 
 -18   4   7        6.34       -8.16      9.74 o 
 -16   4   7     3606.41     3641.97     60.48 o 
 -14   4   7       52.68       47.85      8.13 o 
 -12   4   7      141.88      113.30      7.74 o 
 -10   4   7      137.35      162.96      8.27 o 
  -8   4   7    14947.41    15978.54    144.08 o 
  -6   4   7     1296.40     1289.90     26.43 o 
  -4   4   7        5.90       11.13      4.75 o 
  -2   4   7      336.82      351.71     16.46 o 
   0   4   7     7750.96     8009.99     86.68 o 
   2   4   7     2848.42     3002.98     62.49 o 
   4   4   7     2792.37     2832.68     52.23 o 
   6   4   7       77.94       53.91     10.80 o 
   8   4   7      116.32      108.82     12.47 o 
  10   4   7       27.25       17.46     10.24 o 
  12   4   7      665.37      678.57     27.86 o 
  14   4   7     2731.84     2737.03     56.71 o 
  16   4   7      789.94      769.14     33.30 o 
  18   4   7       81.85       48.72     15.53 o 
  20   4   7      394.62      327.63     28.96 o 
  22   4   7     1918.26     2065.75     81.62 o 
  24   4   7      819.64      918.29     59.57 o 
  26   4   7      368.02      243.66     46.32 o 
  28   4   7      682.98      611.34     48.94 o 
  30   4   7      148.43      109.66     31.20 o 
  32   4   7       50.81       67.46     41.31 o 
 -39   5   7      189.24      180.50     34.30 o 
 -37   5   7      348.63      315.67     38.16 o 
 -35   5   7      824.15      974.92     73.30 o 
 -33   5   7      589.01      656.23     39.07 o 
 -31   5   7       31.54       35.27     17.35 o 
 -29   5   7      274.92      289.22     25.67 o 
 -27   5   7      881.70      902.51     37.87 o 
 -25   5   7      625.89      699.74     46.57 o 
 -23   5   7        1.75        9.24     11.67 o 
 -21   5   7       92.80       87.82     17.40 o 
 -19   5   7      618.26      622.82     30.99 o 
 -17   5   7      328.26      412.82     24.56 o 
 -15   5   7       15.79       29.75     11.78 o 
 -13   5   7       40.06       40.76     10.86 o 
 -11   5   7        0.78        7.56     10.36 o 
  -9   5   7      965.79      984.24     30.79 o 
  -7   5   7      215.51      227.13     15.04 o 
  -5   5   7      134.43      137.71     14.68 o 
  -3   5   7      586.61      654.87     29.07 o 
  -1   5   7       33.36       39.96     10.86 o 
   1   5   7       15.72       19.82      9.94 o 
   3   5   7     1702.15     1856.85     38.48 o 
   5   5   7      406.87      459.30     41.68 o 
   7   5   7      298.39      328.91     20.36 o 
   9   5   7      376.99      386.43     23.08 o 
  11   5   7      155.82      121.27     16.90 o 
  13   5   7      358.10      367.25     26.10 o 
  15   5   7       67.11       59.79     17.11 o 
  17   5   7      227.14      161.32     25.00 o 
  19   5   7      247.12      212.93     37.00 o 
  21   5   7       38.08       40.64     22.89 o 
  23   5   7       88.15       56.88     23.88 o 
  25   5   7       43.46       22.62     29.02 o 
  27   5   7        8.13       11.71     30.25 o 
 -32   6   7       89.42       79.92     21.77 o 
 -30   6   7       91.54       61.85     26.98 o 
 -28   6   7      305.81      261.33     79.63 o 
 -26   6   7      268.74      270.28     30.40 o 
 -24   6   7      141.43      134.85     24.07 o 
 -22   6   7      140.83      113.94     19.86 o 
 -20   6   7      262.91      248.05     22.78 o 
 -18   6   7      151.70      158.78     24.07 o 
 -16   6   7        0.10       -1.31     16.17 o 
 -14   6   7       49.92       48.77     17.18 o 
 -12   6   7      548.29      581.10     30.96 o 
 -10   6   7       61.69       56.97     14.75 o 
  -8   6   7        6.39       19.70     12.67 o 
  -6   6   7      918.33      964.55     32.61 o 
  -4   6   7      176.08      155.42     14.27 o 
  -2   6   7       72.53       52.55     11.85 o 
   0   6   7      236.39      264.22     17.96 o 
   2   6   7     1149.61     1224.48     41.58 o 
   4   6   7     1288.45     1530.83     52.45 o 
   6   6   7       30.27       30.69     15.19 o 
   8   6   7     1047.30     1155.55     40.60 o 
  10   6   7       17.69        2.26     14.39 o 
  12   6   7       36.02       17.27     16.86 o 
  14   6   7        4.59       11.35     16.57 o 
  16   6   7      373.26      370.26     42.53 o 
  18   6   7      162.69      188.11     45.52 o 
  20   6   7       22.66       27.85     19.33 o 
 -21   7   7      477.43      566.68     53.76 o 
 -19   7   7       63.88       70.37     29.32 o 
 -17   7   7      443.29      431.25     40.46 o 
 -15   7   7      219.80      248.38     32.61 o 
 -13   7   7      377.06      411.03     35.47 o 
 -11   7   7       53.53       46.25     26.81 o 
  -9   7   7      533.49      548.81     55.86 o 
  -7   7   7      116.03       94.40     34.35 o 
  -5   7   7       58.93      106.38     21.91 o 
  -3   7   7       30.02       11.96     20.03 o 
  -1   7   7       14.04       24.78     21.03 o 
   1   7   7        8.10       24.74     18.03 o 
   3   7   7       21.75       21.28     23.72 o 
   5   7   7       33.89       75.87     26.10 o 
   7   7   7        0.56      -15.02     24.78 o 
   9   7   7       37.83       50.09     28.93 o 
 -50   0   8     1153.25     1260.35     93.61 o 
 -48   0   8      834.73      728.84     60.72 o 
 -46   0   8     1677.84     1930.54     93.56 o 
 -44   0   8       35.28       48.83     20.48 o 
 -42   0   8       46.54       50.75     18.84 o 
 -40   0   8      206.84      135.33     22.09 o 
 -38   0   8     1745.61     1824.62     56.78 o 
 -36   0   8       25.29       19.36     14.77 o 
 -34   0   8      275.61      231.48     22.96 o 
 -32   0   8       97.90       76.73     15.48 o 
 -30   0   8       17.06       -6.49      9.13 o 
 -28   0   8      145.49      187.16     19.81 o 
 -26   0   8    13200.96    13511.79    128.77 o 
 -24   0   8     8369.95     9287.08    102.03 o 
 -22   0   8    10054.19    10841.67    109.66 o 
 -20   0   8      202.91      265.40     10.74 o 
 -18   0   8    15095.82    15089.66    136.59 o 
 -16   0   8     3906.49     4427.21     54.37 o 
 -14   0   8     4394.79     4528.16     49.10 o 
 -12   0   8     5254.43     5760.91     60.78 o 
 -10   0   8     9898.31     9785.79     95.10 o 
  -8   0   8    41703.64    42610.13    423.57 o 
  -6   0   8      127.92      119.82      6.19 o 
  -4   0   8     3492.64     3821.53     39.67 o 
  -2   0   8    60290.67    61358.93    499.19 o 
   0   0   8      579.41      730.72     12.11 o 
   2   0   8    28086.10    29793.42    253.16 o 
   4   0   8    31444.29    33237.43    282.74 o 
   6   0   8     6973.87     7456.66     66.16 o 
   8   0   8      376.57      401.35     11.34 o 
  10   0   8      852.87      932.55     17.02 o 
  12   0   8    81395.70    83503.10    622.36 o 
  14   0   8     6512.64     6256.28     59.10 o 
  16   0   8      454.66      464.24     18.55 o 
  18   0   8      164.36      153.33     14.80 o 
  20   0   8     7665.98     7860.57    129.35 o 
  22   0   8       90.65       54.66     16.47 o 
  24   0   8     1830.10     1973.63     59.17 o 
  26   0   8     1520.48     1573.91     53.82 o 
  28   0   8     1219.30      981.90     45.46 o 
  30   0   8      148.70      171.62     25.78 o 
  32   0   8     1801.05     1790.30     67.08 o 
  34   0   8      299.36      323.24     46.85 o 
  36   0   8      557.23      418.94     72.34 o 
  38   0   8       19.40      -40.50     43.57 o 
 -49   1   8      126.19      165.60     34.32 o 
 -47   1   8       49.29       24.55     20.12 o 
 -45   1   8      626.80      682.88     34.03 o 
 -43   1   8       12.06       26.31     15.77 o 
 -41   1   8      569.65      486.59     27.09 o 
 -39   1   8      770.22      785.66     31.39 o 
 -37   1   8      834.42      824.08     41.68 o 
 -35   1   8        2.40       17.02     10.23 o 
 -33   1   8      780.83      776.20     28.98 o 
 -31   1   8      503.62      435.69     15.82 o 
 -29   1   8     3239.14     3080.02     36.73 o 
 -27   1   8      119.32       57.40      6.11 o 
 -25   1   8      434.35      350.03     10.76 o 
 -23   1   8     1308.33     1494.66     19.24 o 
 -21   1   8    14458.83    15538.18    100.67 o 
 -19   1   8      263.44      258.73      6.91 o 
 -17   1   8    10113.18    11167.96     76.08 o 
 -15   1   8      769.70      689.30     10.00 o 
 -13   1   8    25941.07    26492.72    225.48 o 
 -11   1   8      200.20      176.65      6.71 o 
  -9   1   8    41020.79    42095.26    382.01 o 
  -7   1   8      722.42      641.15     13.96 o 
  -5   1   8    29474.56    30016.18    253.38 o 
  -3   1   8    18474.69    18976.56    149.31 o 
  -1   1   8    47168.05    49466.54    334.17 o 
   1   1   8     2020.89     2156.81     23.30 o 
   3   1   8     8957.60     9839.33     64.64 o 
   5   1   8      446.35      339.91      8.12 o 
   7   1   8     2010.98     1998.00     19.28 o 
   9   1   8     2469.30     2456.37     21.59 o 
  11   1   8      393.32      421.17     11.57 o 
  13   1   8     4692.81     4410.88     41.51 o 
  15   1   8     2880.75     2896.35     34.17 o 
  17   1   8      925.79      838.07     23.59 o 
  19   1   8     1151.73     1115.80     21.85 o 
  21   1   8     3106.48     3093.60     47.46 o 
  23   1   8       61.97       57.51     12.00 o 
  25   1   8       25.59       11.26     11.82 o 
  27   1   8     1111.16     1128.41     45.34 o 
  29   1   8      592.27      538.47     34.35 o 
  31   1   8      181.59      151.59     20.48 o 
  33   1   8      478.52      511.40     59.96 o 
  35   1   8       40.41       54.88     24.86 o 
  37   1   8       17.35        0.85     33.62 o 
 -48   2   8      225.45      257.18     61.80 o 
 -46   2   8       97.73       36.98     23.57 o 
 -44   2   8       17.04       37.47     22.52 o 
 -42   2   8      266.47      302.50     28.07 o 
 -40   2   8       54.81       59.00     20.27 o 
 -38   2   8      450.15      429.75     29.90 o 
 -36   2   8     1176.24     1178.22     71.06 o 
 -34   2   8     1704.35     1509.26     41.88 o 
 -32   2   8        6.70       11.02     10.25 o 
 -30   2   8     1060.27     1032.63     30.97 o 
 -28   2   8     3840.58     3637.66     54.06 o 
 -26   2   8       37.86       18.16      7.94 o 
 -24   2   8       69.17      109.44     10.02 o 
 -22   2   8     1905.29     1970.42     26.84 o 
 -20   2   8     3544.71     3480.59     36.29 o 
 -18   2   8     3698.29     3612.51     39.11 o 
 -16   2   8        1.94        0.69      3.82 o 
 -14   2   8    15401.61    16137.65    126.59 o 
 -12   2   8     8479.64     8518.17     71.80 o 
 -10   2   8     6788.90     7186.60     63.26 o 
  -8   2   8     8282.68    10271.40     80.97 o 
  -6   2   8     3816.91     4155.26     36.76 o 
  -4   2   8     3315.12     3004.23     29.13 o 
  -2   2   8     4906.89     5219.25     42.73 o 
   0   2   8     7827.56     8220.62     59.37 o 
   2   2   8     1470.46     1452.62     18.99 o 
   4   2   8     1720.92     1967.83     23.37 o 
   6   2   8     1999.24     1970.55     23.57 o 
   8   2   8       37.94       54.10      5.82 o 
  10   2   8       39.31       28.03      6.78 o 
  12   2   8     2581.07     2428.31     35.80 o 
  14   2   8       11.59       25.03      7.99 o 
  16   2   8     1259.12     1145.55     25.37 o 
  18   2   8        0.51        5.99      9.03 o 
  20   2   8       51.02       58.45     15.11 o 
  22   2   8     2502.40     2479.95     46.47 o 
  24   2   8     2113.97     2035.80     54.16 o 
  26   2   8     2130.71     2169.43     56.56 o 
  28   2   8     1122.47     1126.66     53.62 o 
  30   2   8        7.50       10.62     24.44 o 
  32   2   8      222.92      155.15     32.46 o 
  34   2   8        7.31       -1.79     27.91 o 
  36   2   8     1167.41     1286.17     87.30 o 
 -47   3   8     1237.81     1312.45     86.78 o 
 -45   3   8       15.34       11.83     25.48 o 
 -43   3   8       19.46       28.02     24.41 o 
 -41   3   8       72.96      108.40     27.85 o 
 -39   3   8     6071.92     6526.12    115.74 o 
 -37   3   8        0.21        9.75     16.26 o 
 -35   3   8      105.77      113.61     20.23 o 
 -33   3   8     3560.16     3619.76     72.15 o 
 -31   3   8     1087.28     1057.00     42.32 o 
 -29   3   8       70.33       41.00     14.11 o 
 -27   3   8       36.56       28.11     12.50 o 
 -25   3   8     2632.77     2533.86     52.04 o 
 -23   3   8      373.19      354.52     19.38 o 
 -21   3   8     1060.64     1060.27     28.76 o 
 -19   3   8     2900.35     2965.38     48.00 o 
 -17   3   8        3.29       19.01      6.31 o 
 -15   3   8      300.95      333.04     13.81 o 
 -13   3   8       35.24       16.54      5.09 o 
 -11   3   8     2153.30     2233.83     35.35 o 
  -9   3   8     3358.88     3320.91     35.44 o 
  -7   3   8     5165.58     5456.92     49.38 o 
  -5   3   8       52.78       37.83      5.01 o 
  -3   3   8     1640.52     1765.80     21.83 o 
  -1   3   8    16161.26    16724.55    135.36 o 
   1   3   8      321.61      356.36     10.64 o 
   3   3   8     2021.17     2044.98     29.77 o 
   5   3   8      602.24      585.94     17.96 o 
   7   3   8       23.79       18.99      7.48 o 
   9   3   8     1053.92      968.57     26.13 o 
  11   3   8     6452.85     6186.00     85.85 o 
  13   3   8      208.66      198.99     16.80 o 
  15   3   8        4.73       17.51     11.02 o 
  17   3   8      170.21      111.33     16.45 o 
  19   3   8     6453.77     6635.35    101.12 o 
  21   3   8       45.58       43.44     15.61 o 
  23   3   8      218.76      252.92     29.67 o 
  25   3   8     1177.26     1110.67     52.19 o 
  27   3   8     1026.89      966.05     54.38 o 
  29   3   8     1118.60     1275.45     63.11 o 
  31   3   8       24.42       25.71     32.27 o 
  33   3   8      552.51      496.84     69.00 o 
 -44   4   8        4.47        8.94     23.76 o 
 -42   4   8        8.08      -22.96     24.14 o 
 -40   4   8        9.32        2.31     21.90 o 
 -38   4   8      825.89      816.94     60.16 o 
 -36   4   8      457.59      384.86     43.55 o 
 -34   4   8        0.09       -5.09     16.04 o 
 -32   4   8     1019.68     1033.49     69.90 o 
 -30   4   8        0.24       11.25     13.66 o 
 -28   4   8       19.19       12.72     13.21 o 
 -26   4   8      127.44      124.14     19.01 o 
 -24   4   8      492.59      432.21     24.96 o 
 -22   4   8       92.99      103.18     14.85 o 
 -20   4   8     1272.40     1166.80     33.51 o 
 -18   4   8        0.55        3.08      9.21 o 
 -16   4   8      266.83      252.76     17.72 o 
 -14   4   8      467.80      477.32     20.87 o 
 -12   4   8      443.96      486.40     17.10 o 
 -10   4   8      234.87      223.37     13.76 o 
  -8   4   8      302.84      326.83     11.14 o 
  -6   4   8      148.34      177.29      8.65 o 
  -4   4   8      349.07      374.00     12.71 o 
  -2   4   8     1060.81     1045.62     21.67 o 
   0   4   8      823.93      850.24     29.89 o 
   2   4   8     4272.88     4409.91     67.35 o 
   4   4   8     4944.62     4944.43     76.11 o 
   6   4   8      100.48       93.49     15.53 o 
   8   4   8        2.31       -0.92      8.93 o 
  10   4   8        0.08        5.94      9.87 o 
  12   4   8     2386.68     2337.45     50.84 o 
  14   4   8       10.50        9.28     12.21 o 
  16   4   8       55.60       45.37     14.54 o 
  18   4   8        0.11        3.11     13.22 o 
  20   4   8       10.20        8.98     15.30 o 
  22   4   8      116.82      142.59     23.67 o 
  24   4   8        0.54       19.85     21.97 o 
  26   4   8       15.36       29.07     23.99 o 
  28   4   8       34.13       23.36     25.33 o 
  30   4   8      231.83      119.41     39.66 o 
 -39   5   8      605.47      650.76    102.80 o 
 -37   5   8      339.64      306.51     42.69 o 
 -35   5   8      143.20      121.98     23.71 o 
 -33   5   8      414.85      410.52     44.26 o 
 -31   5   8      292.75      317.25     27.94 o 
 -29   5   8      153.59      156.46     25.95 o 
 -27   5   8      976.27     1054.13     65.72 o 
 -25   5   8     1471.16     1710.38     46.76 o 
 -23   5   8      128.10      146.64     25.55 o 
 -21   5   8      188.98      169.58     16.61 o 
 -19   5   8       27.68       38.76     13.65 o 
 -17   5   8       92.47      114.02     16.03 o 
 -15   5   8      807.70      794.44     36.72 o 
 -13   5   8      224.60      224.58     18.95 o 
 -11   5   8       78.95       81.15     16.03 o 
  -9   5   8     8745.64     9252.09    157.64 o 
  -7   5   8      116.18       82.00     17.25 o 
  -5   5   8     1463.31     1596.71     49.06 o 
  -3   5   8       53.90       38.88     11.18 o 
  -1   5   8     2986.47     3079.36     72.60 o 
   1   5   8      267.01      257.29     18.76 o 
   3   5   8     2959.25     3191.17     63.53 o 
   5   5   8      730.00      793.40     27.92 o 
   7   5   8       17.27       30.07     11.69 o 
   9   5   8        1.18        0.91     11.53 o 
  11   5   8      987.77      997.19     52.82 o 
  13   5   8      176.05      181.84     21.49 o 
  15   5   8      322.18      302.79     26.86 o 
  17   5   8      515.94      449.46     37.28 o 
  19   5   8      781.93      672.68     43.88 o 
  21   5   8      705.09      687.13     46.44 o 
  23   5   8      211.08      223.19     63.46 o 
  25   5   8     1685.65     1746.03     88.36 o 
 -32   6   8      276.50      268.85     37.09 o 
 -30   6   8       43.02       24.37     24.34 o 
 -28   6   8       36.32       50.28     24.31 o 
 -26   6   8      157.09      120.15     22.90 o 
 -24   6   8      151.47      153.64     22.49 o 
 -22   6   8        2.69       -2.51     15.16 o 
 -20   6   8      271.14      275.25     24.09 o 
 -18   6   8       89.17       58.46     20.59 o 
 -16   6   8       82.88       67.20     19.21 o 
 -14   6   8       92.29       60.97     17.69 o 
 -12   6   8      118.34      110.06     18.20 o 
 -10   6   8      861.23      926.56     35.12 o 
  -8   6   8       82.02      110.26     16.73 o 
  -6   6   8       32.05       18.94     13.51 o 
  -4   6   8        7.92       15.34     11.54 o 
  -2   6   8       14.88       23.93     12.41 o 
   0   6   8      768.03      817.79     29.27 o 
   2   6   8      455.90      444.59     31.36 o 
   4   6   8      999.45     1075.22     46.62 o 
   6   6   8      372.15      328.87     30.34 o 
   8   6   8      366.71      324.74     22.37 o 
  10   6   8      150.47      121.77     18.82 o 
  12   6   8      507.84      545.43     46.70 o 
  14   6   8       21.03       30.63     20.55 o 
  16   6   8      179.26      126.62     28.50 o 
  18   6   8       72.99       47.21     19.64 o 
  20   6   8      169.00      141.17     25.55 o 
 -21   7   8      656.72      709.57     59.07 o 
 -19   7   8      760.62      823.00     66.05 o 
 -17   7   8      263.82      333.98     53.48 o 
 -15   7   8      341.21      316.66     34.82 o 
 -13   7   8      183.54      200.24     29.52 o 
 -11   7   8      162.96      164.84     31.06 o 
  -9   7   8        2.33        8.38     31.56 o 
  -7   7   8       17.40        8.28     20.23 o 
  -5   7   8      328.91      288.09     29.50 o 
  -3   7   8      157.14      142.73     25.66 o 
  -1   7   8        1.07       17.75     21.79 o 
   1   7   8      433.77      485.42     39.07 o 
   3   7   8      307.12      366.10    109.90 o 
   5   7   8      299.92      223.72     35.53 o 
   7   7   8        0.05        2.80     26.91 o 
   9   7   8      443.42      376.48     60.61 o 
 -51   1   9       40.71       29.87     33.99 o 
 -49   1   9      426.25      459.06     38.37 o 
 -47   1   9     2379.72     2728.68     79.42 o 
 -45   1   9      486.70      441.86     44.26 o 
 -43   1   9     1113.96     1179.02     38.93 o 
 -41   1   9      171.20      156.43     22.48 o 
 -39   1   9     2551.96     2437.85     50.64 o 
 -37   1   9      113.52      114.28     14.10 o 
 -35   1   9      822.35      786.77     27.07 o 
 -33   1   9      170.50      137.98     13.07 o 
 -31   1   9       12.47       28.96      8.67 o 
 -29   1   9      163.73      154.01      8.50 o 
 -27   1   9     2900.68     2834.35     32.44 o 
 -25   1   9      201.32      268.14      9.14 o 
 -23   1   9        8.85       23.11      4.14 o 
 -21   1   9     2422.35     2617.89     25.28 o 
 -19   1   9    33249.25    33231.93    206.18 o 
 -17   1   9      525.86      613.57     13.39 o 
 -15   1   9      474.32      558.62      9.96 o 
 -13   1   9    38733.83    40953.45    286.94 o 
 -11   1   9    14833.98    14792.86    119.34 o 
  -9   1   9     8316.26     9474.66     90.81 o 
  -7   1   9      186.59      148.84      7.16 o 
  -5   1   9    12951.69    12302.44    105.63 o 
  -3   1   9     3618.44     3847.92     34.49 o 
  -1   1   9    16660.02    17913.04    124.57 o 
   1   1   9    25902.21    26364.13    159.14 o 
   3   1   9    26199.67    28521.57    160.77 o 
   5   1   9     2734.52     2792.34     23.80 o 
   7   1   9      133.18      130.83      5.83 o 
   9   1   9     2631.24     2709.86     23.62 o 
  11   1   9    18793.75    18749.80    118.04 o 
  13   1   9      151.11      131.41      7.97 o 
  15   1   9     7726.24     7607.18     67.61 o 
  17   1   9        2.10        1.28      5.89 o 
  19   1   9     5097.80     5197.64     59.39 o 
  21   1   9      266.43      253.43     16.18 o 
  23   1   9     2417.02     2486.66     50.07 o 
  25   1   9       28.68       36.93     13.26 o 
  27   1   9      405.38      406.54     26.08 o 
  29   1   9      412.94      438.17     27.74 o 
  31   1   9     4221.57     4472.81    103.70 o 
  33   1   9      202.87      146.35     27.37 o 
  35   1   9       91.72       64.92     33.41 o 
  37   1   9       38.50       44.22     35.88 o 
 -50   2   9      483.02      606.50    106.13 o 
 -48   2   9      305.08      300.02     34.30 o 
 -46   2   9       15.96       -1.41     22.29 o 
 -44   2   9      106.42      105.19     24.87 o 
 -42   2   9        1.43       -7.80     17.35 o 
 -40   2   9      787.73      788.60     46.45 o 
 -38   2   9     2002.57     1938.21     53.46 o 
 -36   2   9     2002.26     2076.35     53.22 o 
 -34   2   9       21.68       19.86     12.06 o 
 -32   2   9     3993.47     3921.17     70.15 o 
 -30   2   9      244.07      232.07     16.86 o 
 -28   2   9     2376.46     2352.07     47.56 o 
 -26   2   9     8385.80     7992.64     87.82 o 
 -24   2   9     1099.11     1104.44     23.64 o 
 -22   2   9     2031.98     1675.34     24.54 o 
 -20   2   9     8385.11     8125.95     70.08 o 
 -18   2   9     7346.78     7312.25     66.68 o 
 -16   2   9      291.84      384.45     10.78 o 
 -14   2   9    16957.07    18806.89    150.75 o 
 -12   2   9     2798.92     2775.91     31.43 o 
 -10   2   9    19242.23    20152.54    163.74 o 
  -8   2   9     3862.15     4347.85     40.16 o 
  -6   2   9    12055.18    12042.35     88.76 o 
  -4   2   9      562.39      616.37     11.61 o 
  -2   2   9     7762.82     7403.53     58.28 o 
   0   2   9     1076.73     1161.64     15.30 o 
   2   2   9     5155.12     5383.39     47.40 o 
   4   2   9        5.94        2.87      4.20 o 
   6   2   9     1354.12     1376.67     20.04 o 
   8   2   9      606.85      478.15     15.58 o 
  10   2   9     4228.19     4043.64     48.83 o 
  12   2   9     2254.25     2200.72     34.64 o 
  14   2   9     1915.74     1808.07     32.36 o 
  16   2   9     1181.15     1157.79     28.34 o 
  18   2   9     1852.70     1942.59     40.59 o 
  20   2   9      556.06      560.44     25.70 o 
  22   2   9     1403.12     1509.24     39.51 o 
  24   2   9     2825.89     2864.91     61.51 o 
  26   2   9      168.89      130.38     25.55 o 
  28   2   9        1.21      -18.06     22.19 o 
  30   2   9       18.28       43.31     26.57 o 
  32   2   9      906.05      893.77     76.48 o 
  34   2   9      158.73      178.45     51.53 o 
 -47   3   9       25.35       21.64     28.06 o 
 -45   3   9       16.14       23.65     26.65 o 
 -43   3   9       44.44       24.26     25.19 o 
 -41   3   9      109.44      119.70     27.50 o 
 -39   3   9      232.33      204.97     34.22 o 
 -37   3   9      941.95      911.66     40.50 o 
 -35   3   9     2604.81     2798.97     63.72 o 
 -33   3   9      429.22      462.06     32.14 o 
 -31   3   9      441.22      393.07     31.89 o 
 -29   3   9      387.17      355.84     26.06 o 
 -27   3   9      338.25      315.70     21.64 o 
 -25   3   9       27.62        9.96      9.82 o 
 -23   3   9     3684.80     3712.60     60.85 o 
 -21   3   9     6006.12     5742.50     83.20 o 
 -19   3   9       12.03       18.18      6.80 o 
 -17   3   9       53.06       50.53      7.20 o 
 -15   3   9      103.52       53.88      8.79 o 
 -13   3   9       12.73       19.40      5.07 o 
 -11   3   9     1837.01     1922.97     33.30 o 
  -9   3   9       38.57       53.11      5.72 o 
  -7   3   9      219.04      270.56     10.27 o 
  -5   3   9      351.05      370.13     11.59 o 
  -3   3   9     3644.34     3878.57     39.82 o 
  -1   3   9      390.69      472.00     12.58 o 
   1   3   9       63.03       37.40      5.79 o 
   3   3   9     1297.40     1180.32     23.46 o 
   5   3   9     4800.11     4936.13     64.51 o 
   7   3   9      742.55      723.12     22.17 o 
   9   3   9      454.67      518.15     22.33 o 
  11   3   9     1571.88     1409.73     35.36 o 
  13   3   9      234.43      167.63     16.75 o 
  15   3   9     1611.81     1431.81     39.34 o 
  17   3   9      444.40      308.95     23.28 o 
  19   3   9     1131.61     1015.00     38.57 o 
  21   3   9      615.81      593.83     30.50 o 
  23   3   9       85.20       58.80     19.49 o 
  25   3   9       91.19       92.58     21.88 o 
  27   3   9      374.07      421.23     41.09 o 
  29   3   9      902.86      928.05     57.20 o 
  31   3   9       22.55        8.78     34.80 o 
  33   3   9        0.57       28.38     43.76 o 
 -44   4   9        1.84        0.35     25.92 o 
 -42   4   9       81.61       30.55     24.27 o 
 -40   4   9      955.42      904.92     49.75 o 
 -38   4   9      340.28      272.57     35.70 o 
 -36   4   9     1136.57     1151.41     66.51 o 
 -34   4   9     2836.97     3086.58     75.03 o 
 -32   4   9     2975.56     3006.11     77.34 o 
 -30   4   9        3.41       30.25     14.31 o 
 -28   4   9      939.15     1021.29     45.32 o 
 -26   4   9     7569.82     7700.10    119.64 o 
 -24   4   9      873.16      797.86     34.73 o 
 -22   4   9      229.39      330.79     37.35 o 
 -20   4   9      129.08      135.55     15.94 o 
 -18   4   9     2271.47     2421.15     50.93 o 
 -16   4   9      374.72      361.01     26.50 o 
 -14   4   9      901.94      762.39     20.86 o 
 -12   4   9     1230.30     1293.71     24.06 o 
 -10   4   9      338.42      296.50     10.34 o 
  -8   4   9      127.63       96.65      6.62 o 
  -6   4   9     6153.92     6192.61     70.41 o 
  -4   4   9      526.66      518.43     18.72 o 
  -2   4   9     2123.54     2119.96     40.97 o 
   0   4   9     1667.32     1693.18     30.76 o 
   2   4   9    10775.74    11029.65    131.42 o 
   4   4   9     1495.32     1505.77     38.89 o 
   6   4   9      892.13      973.98     28.20 o 
   8   4   9      854.81      831.28     26.33 o 
  10   4   9     1527.21     1558.22     37.05 o 
  12   4   9     1599.79     1527.36     41.79 o 
  14   4   9        2.33       -4.65     11.58 o 
  16   4   9        4.74       -0.17     12.71 o 
  18   4   9     2327.83     2263.12     57.84 o 
  20   4   9      233.82      192.80     23.40 o 
  22   4   9      546.07      482.14     37.07 o 
  24   4   9      257.89      226.19     30.08 o 
  26   4   9       14.80       13.58     25.20 o 
  28   4   9       83.91       91.95     33.89 o 
  30   4   9      168.05      104.33     42.21 o 
 -39   5   9       19.91       22.08     25.67 o 
 -37   5   9       75.49       88.87     25.49 o 
 -35   5   9       28.12       17.46     18.16 o 
 -33   5   9      146.28      158.80     28.33 o 
 -31   5   9       15.94       18.41     17.08 o 
 -29   5   9        1.40        0.01     14.43 o 
 -27   5   9       72.49       70.43     16.44 o 
 -25   5   9      425.30      518.96     54.38 o 
 -23   5   9       41.49       23.51     12.62 o 
 -21   5   9        9.15       17.04     11.02 o 
 -19   5   9      309.78      290.29     23.18 o 
 -17   5   9      774.19      758.33     25.93 o 
 -15   5   9     2146.61     2191.12    104.87 o 
 -13   5   9      155.43      146.25     14.51 o 
 -11   5   9       53.72       78.02     11.48 o 
  -9   5   9     1127.84     1257.61     44.82 o 
  -7   5   9     2686.78     2875.31    124.85 o 
  -5   5   9       14.09        1.08     10.43 o 
  -3   5   9      223.77      197.65     17.54 o 
  -1   5   9      472.79      469.67     20.94 o 
   1   5   9     1688.77     1758.49     51.63 o 
   3   5   9     1025.69     1064.21     31.38 o 
   5   5   9      204.79      203.53     17.91 o 
   7   5   9     1208.56     1235.08     33.59 o 
   9   5   9        0.10       21.81     13.31 o 
  11   5   9     1627.45     1747.50     49.35 o 
  13   5   9      993.34     1087.79     54.50 o 
  15   5   9      203.10      196.47     23.92 o 
  17   5   9        3.84       19.15     16.91 o 
  19   5   9      205.08      192.73     32.57 o 
  21   5   9      154.51      153.17     29.03 o 
  23   5   9       39.80       20.50     26.71 o 
  25   5   9       79.17       99.94     34.53 o 
 -32   6   9      215.56      167.61     24.11 o 
 -30   6   9      318.44      352.31     39.28 o 
 -28   6   9      181.22      145.22     27.28 o 
 -26   6   9        0.71       30.68     18.12 o 
 -24   6   9        2.55       29.67     17.14 o 
 -22   6   9     1298.54     1423.37     67.50 o 
 -20   6   9      902.66      951.87     55.95 o 
 -18   6   9       22.85       32.87     18.94 o 
 -16   6   9      434.20      502.50     32.42 o 
 -14   6   9        6.45        0.42     16.62 o 
 -12   6   9       73.24       69.12     22.35 o 
 -10   6   9      242.98      277.57     34.64 o 
  -8   6   9      481.56      568.18     29.34 o 
  -6   6   9       32.03       32.05     14.81 o 
  -4   6   9      278.79      273.19     24.04 o 
  -2   6   9     2549.82     2849.27     57.66 o 
   0   6   9        0.07       18.29     13.57 o 
   2   6   9      246.34      165.26     19.38 o 
   4   6   9       25.41       51.38     16.41 o 
   6   6   9        7.18       16.27     13.27 o 
   8   6   9      493.11      519.55     27.74 o 
  10   6   9       39.00       50.83     17.01 o 
  12   6   9      145.06      148.92     23.46 o 
  14   6   9        0.48       -2.51     19.93 o 
  16   6   9      491.46      370.84     29.50 o 
  18   6   9      110.27      104.83     31.44 o 
 -21   7   9       92.36       82.39     29.81 o 
 -19   7   9      669.88      742.15     51.78 o 
 -17   7   9      110.12       92.11     47.06 o 
 -15   7   9       61.67       11.29     23.52 o 
 -13   7   9      343.90      339.02     34.35 o 
 -11   7   9       35.17       38.79     18.59 o 
  -9   7   9      147.38      160.85     27.04 o 
  -7   7   9      206.92      232.32     28.75 o 
  -5   7   9      190.21      207.36     27.94 o 
  -3   7   9      183.60      178.39     28.52 o 
  -1   7   9        2.72       15.96     22.70 o 
   1   7   9      232.79      245.50     75.55 o 
   3   7   9       93.89      102.62     30.01 o 
   5   7   9       60.31       63.59     29.48 o 
   7   7   9       12.71       30.24     28.93 o 
 -52   0  10      112.76      100.27     51.95 o 
 -50   0  10     1480.34     1517.81    100.82 o 
 -48   0  10       47.72       37.46     27.97 o 
 -46   0  10      403.22      419.41     34.47 o 
 -44   0  10     4667.22     4528.23    140.41 o 
 -42   0  10        1.21       -0.47     16.25 o 
 -40   0  10      263.92      215.51     24.72 o 
 -38   0  10      160.66      101.36     24.51 o 
 -36   0  10    34649.45    33046.72    476.97 o 
 -34   0  10     2010.18     1875.43     49.37 o 
 -32   0  10     4751.10     4699.25     76.38 o 
 -30   0  10       82.76       40.02     11.26 o 
 -28   0  10     4223.69     4082.74     52.22 o 
 -26   0  10      325.89      329.08     15.56 o 
 -24   0  10      969.59      934.82     21.51 o 
 -22   0  10      334.04      397.47     13.36 o 
 -20   0  10    11846.68    11833.52    120.89 o 
 -18   0  10     2370.53     2469.94     33.50 o 
 -16   0  10    12255.61    11845.18    113.46 o 
 -14   0  10    13122.98    12991.00    126.43 o 
 -12   0  10     7036.14     6985.52     72.65 o 
 -10   0  10       12.04       33.25      4.78 o 
  -8   0  10    34039.80    33516.40    341.06 o 
  -6   0  10    31448.98    29671.29    256.47 o 
  -4   0  10       21.37       19.27      3.79 o 
  -2   0  10    30713.00    32551.12    259.33 o 
   0   0  10    14786.20    15705.52    134.02 o 
   2   0  10     6760.81     6931.20     69.56 o 
   4   0  10    11728.66    12560.65    117.08 o 
   6   0  10     6749.39     6821.47     68.29 o 
   8   0  10    28348.42    28011.33    246.52 o 
  10   0  10     4346.95     4305.06     44.62 o 
  12   0  10    15397.27    14714.68    126.29 o 
  14   0  10    15404.05    15142.55    171.94 o 
  16   0  10     1030.34      958.62     33.99 o 
  18   0  10     1825.51     1810.36     49.62 o 
  20   0  10     2485.13     2389.55     64.25 o 
  22   0  10    16097.21    16847.79    266.32 o 
  24   0  10     1017.42     1018.74     45.19 o 
  26   0  10      986.32      949.18     48.56 o 
  28   0  10       34.13        6.31     19.73 o 
  30   0  10     2506.01     2548.16     80.75 o 
  32   0  10       38.04       40.91     37.70 o 
  34   0  10     1205.96     1677.14    122.33 o 
  36   0  10       89.58      123.73     53.07 o 
 -51   1  10      641.76      665.16     51.06 o 
 -49   1  10     2336.84     2783.15     94.68 o 
 -47   1  10     1029.39     1163.68     41.00 o 
 -45   1  10      200.20      172.94     20.62 o 
 -43   1  10      418.56      398.45     26.24 o 
 -41   1  10      638.96      590.50     35.06 o 
 -39   1  10      233.70      238.08     24.91 o 
 -37   1  10     2739.66     2672.46     54.23 o 
 -35   1  10      712.12      707.29     24.80 o 
 -33   1  10     1769.88     1599.76     27.16 o 
 -31   1  10     2053.26     1995.37     27.92 o 
 -29   1  10     2199.94     2206.26     29.90 o 
 -27   1  10     1236.41     1011.21     17.30 o 
 -25   1  10     4240.86     4499.23     40.43 o 
 -23   1  10     4119.45     3986.79     36.08 o 
 -21   1  10      377.25      348.91     10.41 o 
 -19   1  10    21360.54    21789.81    140.17 o 
 -17   1  10     4557.31     4846.39     35.32 o 
 -15   1  10     8149.64     9086.26     70.56 o 
 -13   1  10     3029.95     3134.31     29.86 o 
 -11   1  10      597.61      443.02     10.09 o 
  -9   1  10     1181.67     1266.61     17.17 o 
  -7   1  10       60.99        9.14      3.56 o 
  -5   1  10       30.11       26.12      3.99 o 
  -3   1  10     2401.43     2724.71     25.23 o 
  -1   1  10       62.68       79.45      5.42 o 
   1   1  10     2929.28     3532.02     28.14 o 
   3   1  10      130.72      106.27      4.91 o 
   5   1  10     9154.65     8845.01     59.61 o 
   7   1  10      914.24      863.42     16.47 o 
   9   1  10     3068.13     3355.83     28.01 o 
  11   1  10       35.95       19.56      5.55 o 
  13   1  10      353.66      344.91     12.65 o 
  15   1  10     5401.88     5242.37     52.44 o 
  17   1  10     1418.19     1334.34     24.97 o 
  19   1  10      258.36      254.08     17.82 o 
  21   1  10      398.65      370.50     19.77 o 
  23   1  10       76.56       79.91     14.96 o 
  25   1  10      158.82      148.86     18.59 o 
  27   1  10      119.73       82.29     17.63 o 
  29   1  10        2.64       39.12     17.53 o 
  31   1  10      578.98      567.89     43.36 o 
  33   1  10       41.07       54.75     35.52 o 
  35   1  10       52.05       48.25     36.28 o 
 -50   2  10        0.14      -33.41     34.36 o 
 -48   2  10      850.03      900.77     49.12 o 
 -46   2  10      395.89      334.26     33.87 o 
 -44   2  10      752.14      716.07     54.00 o 
 -42   2  10      899.90      955.32     41.24 o 
 -40   2  10      981.47      975.59     69.05 o 
 -38   2  10       42.27       43.71     16.54 o 
 -36   2  10      528.83      515.20     29.96 o 
 -34   2  10       53.77       31.47     13.33 o 
 -32   2  10        3.20       24.88     10.40 o 
 -30   2  10     1104.94     1008.72     32.17 o 
 -28   2  10     2073.47     2049.49     36.52 o 
 -26   2  10     9198.24     9105.41     93.19 o 
 -24   2  10      299.54      278.74     12.05 o 
 -22   2  10     5110.45     5133.69     64.46 o 
 -20   2  10     7871.68     7698.68     74.99 o 
 -18   2  10     1047.38     1329.95     22.16 o 
 -16   2  10     8543.73     8558.13     79.61 o 
 -14   2  10    17052.77    18164.05    149.84 o 
 -12   2  10     8372.90     7959.23     70.87 o 
 -10   2  10    18070.98    19331.04    148.45 o 
  -8   2  10     2227.53     2451.14     26.34 o 
  -6   2  10     6662.69     7312.36     58.86 o 
  -4   2  10       89.30       77.70      6.71 o 
  -2   2  10    17572.44    17698.22    124.88 o 
   0   2  10        6.61       30.55      4.85 o 
   2   2  10    13238.94    12925.83    113.44 o 
   4   2  10      168.69      123.91      7.00 o 
   6   2  10      631.51      749.52     16.47 o 
   8   2  10      936.14      999.65     21.60 o 
  10   2  10      695.96      660.34     19.36 o 
  12   2  10      174.18      180.86     13.32 o 
  14   2  10     4837.59     4721.14     59.95 o 
  16   2  10       12.42       11.46      9.68 o 
  18   2  10      394.36      296.79     21.48 o 
  20   2  10      577.19      539.93     36.17 o 
  22   2  10     1012.82      925.05     38.07 o 
  24   2  10      308.04      310.91     29.66 o 
  26   2  10        0.03       24.21     19.19 o 
  28   2  10      124.91      108.61     29.45 o 
  30   2  10      560.01      507.24     48.54 o 
  32   2  10        4.47       16.21     27.80 o 
  34   2  10     1155.73     1281.19     89.65 o 
 -47   3  10      107.91       38.35     31.07 o 
 -45   3  10      156.37      179.42     39.50 o 
 -43   3  10      395.25      435.36     41.13 o 
 -41   3  10      204.35      243.66     31.80 o 
 -39   3  10      240.83      188.03     29.02 o 
 -37   3  10      284.62      248.33     24.21 o 
 -35   3  10     4471.10     4808.63     87.02 o 
 -33   3  10       55.61       57.26     16.61 o 
 -31   3  10      403.34      362.05     26.91 o 
 -29   3  10     3305.91     3337.10     69.66 o 
 -27   3  10      739.62      681.18     29.07 o 
 -25   3  10      258.25      244.95     18.62 o 
 -23   3  10     4987.02     4962.98     73.98 o 
 -21   3  10     2038.90     1963.76     38.65 o 
 -19   3  10       48.06       62.56      8.22 o 
 -17   3  10     1728.97     1930.19     31.12 o 
 -15   3  10     6684.80     6526.94     70.60 o 
 -13   3  10      879.51      753.21     17.31 o 
 -11   3  10     8794.38     8773.88     83.81 o 
  -9   3  10       20.57       33.78      5.56 o 
  -7   3  10     7151.98     7397.03     72.32 o 
  -5   3  10      789.98      872.52     16.17 o 
  -3   3  10       45.60       40.47      5.74 o 
  -1   3  10       44.23       16.55      5.63 o 
   1   3  10    22921.90    22216.91    199.03 o 
   3   3  10     1843.71     1785.30     31.65 o 
   5   3  10      404.80      340.10     17.10 o 
   7   3  10      848.27      782.18     24.42 o 
   9   3  10      314.01      330.11     19.65 o 
  11   3  10      715.59      666.04     31.77 o 
  13   3  10      613.20      581.94     27.39 o 
  15   3  10     7865.62     7612.71    131.73 o 
  17   3  10       44.16       50.37     15.17 o 
  19   3  10      135.07      149.35     18.59 o 
  21   3  10     3749.41     3923.84     71.67 o 
  23   3  10     1955.51     2107.21     59.76 o 
  25   3  10      460.58      473.24     37.87 o 
  27   3  10     3005.86     3271.57    146.85 o 
  29   3  10       14.07       59.67     29.29 o 
  31   3  10       32.76      -27.26     43.87 o 
 -44   4  10        0.01       20.19     29.28 o 
 -42   4  10      122.58      102.27     27.58 o 
 -40   4  10        2.34       21.24     21.14 o 
 -38   4  10      292.07      178.22     26.17 o 
 -36   4  10       13.86        1.76     17.27 o 
 -34   4  10     1146.41     1243.11     49.26 o 
 -32   4  10      659.79      592.96     39.06 o 
 -30   4  10      165.36      136.38     19.40 o 
 -28   4  10       49.82       73.94     18.55 o 
 -26   4  10     2135.58     2159.04     53.01 o 
 -24   4  10       83.35       66.90     14.32 o 
 -22   4  10        5.66        1.36     10.42 o 
 -20   4  10       71.65       64.33     13.00 o 
 -18   4  10      557.27      418.24     26.35 o 
 -16   4  10     2857.34     2660.42     52.14 o 
 -14   4  10     1480.89     1341.15     38.54 o 
 -12   4  10      384.21      359.19     21.67 o 
 -10   4  10      345.89      312.06     12.87 o 
  -8   4  10      470.26      475.77     14.88 o 
  -6   4  10     2223.07     2120.33     34.21 o 
  -4   4  10     3597.29     3791.87     52.26 o 
  -2   4  10     1920.63     1879.85     33.35 o 
   0   4  10      677.72      675.14     21.24 o 
   2   4  10     1917.63     1863.30     38.53 o 
   4   4  10      636.74      633.28     23.44 o 
   6   4  10      314.35      275.49     17.25 o 
   8   4  10       62.63       54.49     11.61 o 
  10   4  10       95.18       94.23     13.97 o 
  12   4  10       97.02       90.16     14.90 o 
  14   4  10     1663.20     1551.24     45.20 o 
  16   4  10        4.02      -11.92     13.02 o 
  18   4  10        5.99        8.63     15.36 o 
  20   4  10       26.38       -5.93     16.45 o 
  22   4  10       25.67       23.50     20.03 o 
  24   4  10       36.76       44.13     22.86 o 
  26   4  10       82.68       83.46     29.76 o 
  28   4  10      216.05      195.31     55.87 o 
 -39   5  10        1.23       10.02     22.03 o 
 -37   5  10      906.97      995.31     95.66 o 
 -35   5  10      497.21      475.61     62.34 o 
 -33   5  10      419.21      470.89     52.08 o 
 -31   5  10       50.22       41.12     17.34 o 
 -29   5  10      317.76      302.71     25.48 o 
 -27   5  10     1624.86     1619.33     50.80 o 
 -25   5  10     1020.46     1022.17     50.26 o 
 -23   5  10     1479.53     1473.40     42.72 o 
 -21   5  10      339.26      351.51     34.78 o 
 -19   5  10      738.40      598.01     30.96 o 
 -17   5  10      271.83      224.10     20.26 o 
 -15   5  10      157.48      166.24     17.43 o 
 -13   5  10      192.74      273.37     18.71 o 
 -11   5  10     1392.27     1389.21     57.85 o 
  -9   5  10        0.59        9.27     11.02 o 
  -7   5  10      214.30      273.52     42.21 o 
  -5   5  10       35.75       44.37     12.38 o 
  -3   5  10      453.25      432.69     20.63 o 
  -1   5  10       23.77       30.64     11.40 o 
   1   5  10      314.55      332.30     20.07 o 
   3   5  10      230.72      221.85     15.98 o 
   5   5  10       79.38       81.19     13.22 o 
   7   5  10      235.69      190.40     19.78 o 
   9   5  10     1869.41     1869.36     45.36 o 
  11   5  10      466.94      490.20     27.59 o 
  13   5  10       46.67       49.71     16.86 o 
  15   5  10       73.98       56.49     19.12 o 
  17   5  10      769.00      874.69     49.46 o 
  19   5  10        1.03       -2.11     19.62 o 
  21   5  10      854.77      752.95     54.96 o 
  23   5  10        5.59      -24.82     24.82 o 
 -34   6  10       83.47       93.93     37.29 o 
 -32   6  10        7.25       12.68     16.83 o 
 -30   6  10      172.53      195.27     30.76 o 
 -28   6  10      222.57      272.43     39.02 o 
 -26   6  10       16.32        6.89     16.76 o 
 -24   6  10      147.68      100.55     20.45 o 
 -22   6  10      353.53      330.71     27.69 o 
 -20   6  10      344.31      296.21     24.50 o 
 -18   6  10       23.98       15.23     18.21 o 
 -16   6  10     1000.94     1166.11     48.70 o 
 -14   6  10       17.36       10.13     15.94 o 
 -12   6  10       80.77      126.11     21.29 o 
 -10   6  10      154.96      186.39     41.51 o 
  -8   6  10      300.19      362.94     26.30 o 
  -6   6  10      523.59      553.09     34.91 o 
  -4   6  10       87.99       95.94     23.06 o 
  -2   6  10        7.26       13.79     13.86 o 
   0   6  10     1397.01     1643.47     44.66 o 
   2   6  10      170.34      197.29     47.04 o 
   4   6  10     1537.94     1551.35     67.66 o 
   6   6  10        8.67       23.41     14.33 o 
   8   6  10      483.39      541.09     29.75 o 
  10   6  10      225.99      242.98     24.37 o 
  12   6  10      379.02      335.34     34.74 o 
  14   6  10      644.15      684.67     50.20 o 
  16   6  10       63.15       36.80     20.11 o 
 -21   7  10      285.15      339.40     41.94 o 
 -19   7  10      158.03      166.23     34.95 o 
 -17   7  10       20.85       20.29     26.26 o 
 -15   7  10      104.48      112.64     28.52 o 
 -13   7  10        4.01       23.08     23.35 o 
 -11   7  10       88.09      109.87     26.22 o 
  -9   7  10      527.68      571.57     31.64 o 
  -7   7  10        0.20       11.06     22.67 o 
  -5   7  10       39.99       22.69     19.30 o 
  -3   7  10        0.60       19.29     23.14 o 
  -1   7  10      808.91      902.38     60.89 o 
   1   7  10        4.22       -7.68     24.09 o 
   3   7  10       53.10        6.61     26.75 o 
   5   7  10      158.25      140.47     42.03 o 
 -51   1  11      248.24      359.71     59.58 o 
 -49   1  11     1092.39     1034.55     45.53 o 
 -47   1  11      122.84       87.59     24.20 o 
 -45   1  11     1778.20     1861.63     53.65 o 
 -43   1  11      115.43       81.08     17.07 o 
 -41   1  11      286.87      250.41     20.03 o 
 -39   1  11       56.11       45.63     12.85 o 
 -37   1  11     3667.45     3642.47     58.41 o 
 -35   1  11       20.74       24.93     10.19 o 
 -33   1  11     2880.08     2748.87     37.19 o 
 -31   1  11     3625.28     3538.79     39.47 o 
 -29   1  11    16541.50    16606.87    128.46 o 
 -27   1  11     6366.72     6448.21     54.81 o 
 -25   1  11     2443.08     2365.50     26.27 o 
 -23   1  11     5056.93     5137.78     43.53 o 
 -21   1  11        7.79       19.13      4.02 o 
 -19   1  11      950.23     1111.71     16.85 o 
 -17   1  11    28529.06    29127.43    180.57 o 
 -15   1  11     4537.59     5493.35     42.17 o 
 -13   1  11     3204.54     3458.43     29.15 o 
 -11   1  11       30.57       20.50      2.80 o 
  -9   1  11    15884.08    15070.52    120.11 o 
  -7   1  11        2.19        1.03      2.60 o 
  -5   1  11     4197.86     4448.55     40.93 o 
  -3   1  11    25482.91    26241.72    163.52 o 
  -1   1  11     2704.14     3076.11     24.89 o 
   1   1  11      568.76      557.33     10.40 o 
   3   1  11       95.41       66.01      5.01 o 
   5   1  11     6032.43     5679.39     41.87 o 
   7   1  11        8.56        2.26      3.76 o 
   9   1  11      973.86      854.56     14.31 o 
  11   1  11     4497.72     4462.26     43.08 o 
  13   1  11       68.52       62.45      7.19 o 
  15   1  11       12.81       19.87      6.84 o 
  17   1  11      761.42      799.79     20.94 o 
  19   1  11     1273.94     1229.08     42.03 o 
  21   1  11     5493.99     5702.19     84.81 o 
  23   1  11      940.27     1030.84     46.21 o 
  25   1  11     2073.47     2168.90     56.58 o 
  27   1  11      127.45      133.89     21.17 o 
  29   1  11     2449.62     2501.15    100.91 o 
  31   1  11       70.28       44.53     24.21 o 
  33   1  11     1001.02     1031.43     57.02 o 
 -50   2  11       54.06       56.16     34.90 o 
 -48   2  11      112.33       99.61     26.70 o 
 -46   2  11      516.99      615.64     50.27 o 
 -44   2  11      290.94      312.38     31.50 o 
 -42   2  11      231.78      219.76     24.84 o 
 -40   2  11      141.66      136.27     21.49 o 
 -38   2  11     1493.84     1516.50     46.86 o 
 -36   2  11     1376.11     1279.92     38.45 o 
 -34   2  11      378.25      326.01     20.93 o 
 -32   2  11     5668.67     5870.61     78.67 o 
 -30   2  11        0.63       -1.22      7.96 o 
 -28   2  11     1385.41     1279.08     31.58 o 
 -26   2  11      175.09      143.17     11.78 o 
 -24   2  11     1326.57     1283.18     22.11 o 
 -22   2  11       10.51        8.80      5.19 o 
 -20   2  11      129.96      167.02     10.56 o 
 -18   2  11      216.80      255.20     11.14 o 
 -16   2  11     2465.98     2219.96     29.76 o 
 -14   2  11     4483.37     4889.08     60.06 o 
 -12   2  11    18982.27    19725.07    156.96 o 
 -10   2  11     1224.30     1254.71     18.68 o 
  -8   2  11     1550.73     1243.12     18.48 o 
  -6   2  11     1212.99     1194.95     17.66 o 
  -4   2  11    16477.96    17631.07    128.56 o 
  -2   2  11        8.32       10.36      3.87 o 
   0   2  11     1810.96     1530.59     22.29 o 
   2   2  11     1327.07     1300.38     20.38 o 
   4   2  11     4357.99     3933.86     42.99 o 
   6   2  11      349.82      348.35     14.21 o 
   8   2  11     3214.36     3034.96     42.11 o 
  10   2  11       12.97       15.56      8.07 o 
  12   2  11      516.59      574.15     20.30 o 
  14   2  11     1157.01     1022.34     28.93 o 
  16   2  11        2.58      -10.19     10.19 o 
  18   2  11      658.98      665.49     27.82 o 
  20   2  11     1389.46     1452.19     42.40 o 
  22   2  11       11.59        0.88     14.67 o 
  24   2  11     1767.13     1913.35     60.16 o 
  26   2  11       71.28       37.93     23.82 o 
  28   2  11      429.14      450.75     42.55 o 
  30   2  11       25.37       55.70     28.14 o 
  32   2  11       90.02       61.65     38.53 o 
 -49   3  11       70.48       81.00     46.03 o 
 -47   3  11      124.63      137.83     35.10 o 
 -45   3  11       94.53       77.28     27.79 o 
 -43   3  11      114.91      127.57     28.84 o 
 -41   3  11       83.47       44.28     20.82 o 
 -39   3  11       28.73        2.24     16.27 o 
 -37   3  11       29.85        2.92     14.76 o 
 -35   3  11       21.28       16.90     14.77 o 
 -33   3  11       11.21        3.65     13.91 o 
 -31   3  11       86.80      101.11     17.46 o 
 -29   3  11     1334.04     1250.58     60.67 o 
 -27   3  11      758.08      772.82     50.69 o 
 -25   3  11       24.49        5.67      9.40 o 
 -23   3  11      339.93      393.43     19.42 o 
 -21   3  11      323.60      340.08     17.21 o 
 -19   3  11      329.72      270.04     13.99 o 
 -17   3  11      120.40      182.21     13.56 o 
 -15   3  11     3198.04     3675.67     46.92 o 
 -13   3  11     1111.14     1018.35     24.12 o 
 -11   3  11       35.51       34.03      5.99 o 
  -9   3  11      458.26      444.42     12.51 o 
  -7   3  11     1137.37     1113.27     23.91 o 
  -5   3  11       23.52       33.18      5.91 o 
  -3   3  11        5.91       20.61      5.86 o 
  -1   3  11       11.09        0.17      5.66 o 
   1   3  11        8.98       22.23      7.68 o 
   3   3  11     1744.82     1613.44     33.35 o 
   5   3  11       17.62       28.17      9.33 o 
   7   3  11     5745.37     5151.44     75.23 o 
   9   3  11        0.06       21.87     10.05 o 
  11   3  11        9.47       32.04     11.94 o 
  13   3  11       56.97       61.52     14.52 o 
  15   3  11       98.19       86.15     15.94 o 
  17   3  11        2.24        0.08     13.50 o 
  19   3  11      180.73      177.23     20.28 o 
  21   3  11      403.83      488.68     30.57 o 
  23   3  11       26.32       44.78     20.80 o 
  25   3  11        9.79       11.19     23.89 o 
  27   3  11        0.83       -2.71     26.54 o 
  29   3  11      380.77      391.31     76.12 o 
  31   3  11        6.36       -6.52     46.78 o 
 -46   4  11      165.64      275.38     83.51 o 
 -44   4  11      291.64      210.78     35.70 o 
 -42   4  11       55.05       66.00     25.28 o 
 -40   4  11     1500.74     1559.30     97.59 o 
 -38   4  11      558.49      592.90     44.27 o 
 -36   4  11       36.95       33.72     18.24 o 
 -34   4  11        0.05        1.75     15.84 o 
 -32   4  11      124.50       82.72     17.46 o 
 -30   4  11     1020.45     1046.17     45.13 o 
 -28   4  11        3.75        5.28     12.19 o 
 -26   4  11      116.79       86.82     16.53 o 
 -24   4  11     1526.77     1572.55     45.38 o 
 -22   4  11      280.31      260.30     20.82 o 
 -20   4  11       56.07       32.93     11.38 o 
 -18   4  11      443.84      372.80     21.53 o 
 -16   4  11    10011.38    10344.60    123.58 o 
 -14   4  11     2018.01     1880.33     34.69 o 
 -12   4  11      141.41      130.77     12.71 o 
 -10   4  11     1229.68     1227.96     25.05 o 
  -8   4  11     3286.21     3305.04     48.20 o 
  -6   4  11        7.44       17.14      7.16 o 
  -4   4  11     1460.32     1456.29     29.22 o 
  -2   4  11      822.97      760.42     21.80 o 
   0   4  11     2217.39     2182.76     41.09 o 
   2   4  11      433.03      417.62     19.64 o 
   4   4  11     2937.80     3001.17     53.89 o 
   6   4  11      773.99      763.28     26.66 o 
   8   4  11     2683.32     2847.97     52.97 o 
  10   4  11      224.81      182.80     17.26 o 
  12   4  11     2630.32     2671.85     55.12 o 
  14   4  11      275.50      262.44     22.14 o 
  16   4  11       22.58       18.46     15.90 o 
  18   4  11      959.94      951.28     42.77 o 
  20   4  11     1745.83     1834.19     57.88 o 
  22   4  11      156.82      136.07     26.50 o 
  24   4  11      430.99      396.11     38.96 o 
  26   4  11      173.43      138.32     35.85 o 
  28   4  11       80.63       74.69     42.17 o 
 -41   5  11      511.58      464.91     46.35 o 
 -39   5  11      256.36      175.26     29.87 o 
 -37   5  11      132.09      122.71     25.05 o 
 -35   5  11      179.05      158.82     24.69 o 
 -33   5  11      694.39      830.50     44.76 o 
 -31   5  11       36.47       19.69     15.82 o 
 -29   5  11      371.81      366.12     27.67 o 
 -27   5  11      190.57      108.08     21.46 o 
 -25   5  11     1466.23     1551.93     44.29 o 
 -23   5  11       51.92       26.78     13.20 o 
 -21   5  11        0.38        5.97     10.47 o 
 -19   5  11        0.13        4.19      9.17 o 
 -17   5  11       45.68       71.63     12.08 o 
 -15   5  11       19.76       26.12     12.19 o 
 -13   5  11        8.47       32.44     11.93 o 
 -11   5  11       58.70       58.32     11.99 o 
  -9   5  11      574.80      593.11     23.03 o 
  -7   5  11       39.64       49.78     10.90 o 
  -5   5  11       54.06       52.73     11.98 o 
  -3   5  11       19.71       15.16      9.36 o 
  -1   5  11       19.74       20.39      9.73 o 
   1   5  11     1061.21     1062.30     40.26 o 
   3   5  11     1240.64     1363.35     34.59 o 
   5   5  11        7.41       17.50     11.64 o 
   7   5  11       29.47       25.72     12.22 o 
   9   5  11      308.90      322.79     23.15 o 
  11   5  11      376.48      407.45     26.88 o 
  13   5  11      128.31      119.40     20.83 o 
  15   5  11        5.15       23.02     16.65 o 
  17   5  11      124.48      110.88     23.17 o 
  19   5  11       70.83       50.48     24.45 o 
  21   5  11      737.48      787.12     63.71 o 
  23   5  11       23.04       35.96     31.66 o 
 -34   6  11      173.64      148.69     33.00 o 
 -32   6  11      342.91      277.91     36.19 o 
 -30   6  11      235.20      136.11     27.75 o 
 -28   6  11      482.78      528.17     43.99 o 
 -26   6  11       10.96        2.53     17.07 o 
 -24   6  11       71.25       61.16     18.57 o 
 -22   6  11      635.24      661.67     42.06 o 
 -20   6  11       37.71       18.30     15.07 o 
 -18   6  11      140.88      117.23     23.91 o 
 -16   6  11       34.03       18.60     29.66 o 
 -14   6  11      427.01      397.36     29.84 o 
 -12   6  11      609.74      650.39     48.67 o 
 -10   6  11      143.90      121.33     20.92 o 
  -8   6  11      985.66     1077.77     41.29 o 
  -6   6  11      152.03      158.85     21.54 o 
  -4   6  11      242.06      263.58     23.66 o 
  -2   6  11      146.50      175.90     19.87 o 
   0   6  11       15.31       12.97     15.85 o 
   2   6  11        0.12       26.48     16.37 o 
   4   6  11      169.72      175.24     19.00 o 
   6   6  11       16.11       18.65     14.86 o 
   8   6  11      230.31      221.32     23.47 o 
  10   6  11       20.24       31.70     19.60 o 
  12   6  11       54.10       78.61     25.23 o 
  14   6  11      407.44      408.66     43.35 o 
  16   6  11        1.26        8.96     23.69 o 
 -21   7  11      106.69      163.62     56.98 o 
 -19   7  11      530.39      384.54     42.73 o 
 -17   7  11      170.26      146.38     38.26 o 
 -15   7  11       92.49      106.98     28.22 o 
 -13   7  11       49.03       53.98     25.24 o 
 -11   7  11       11.87        4.75     23.40 o 
  -9   7  11      709.92      765.61     47.14 o 
  -7   7  11        0.09        0.35     22.70 o 
  -5   7  11       54.37       65.78     25.53 o 
  -3   7  11      127.02       90.24     32.68 o 
  -1   7  11      503.03      536.05     45.03 o 
   1   7  11        0.05       -1.36     25.08 o 
   3   7  11       11.95       -5.02     28.14 o 
 -52   0  12      581.56      529.20    116.46 o 
 -50   0  12        0.17       63.60     30.61 o 
 -48   0  12       65.52       46.16     28.74 o 
 -46   0  12     1759.08     1842.04     61.82 o 
 -44   0  12        8.55       27.19     18.29 o 
 -42   0  12       82.64       95.04     19.91 o 
 -40   0  12      172.10      114.57     20.62 o 
 -38   0  12       14.21      -13.41     17.34 o 
 -36   0  12      289.05      245.92     22.31 o 
 -34   0  12      884.48      983.62     35.50 o 
 -32   0  12      208.81      193.17     19.37 o 
 -30   0  12      185.57      216.98     17.12 o 
 -28   0  12      107.67       95.99     13.50 o 
 -26   0  12    27219.64    27203.84    249.42 o 
 -24   0  12      278.72      225.19     14.31 o 
 -22   0  12     5751.32     5890.07     66.22 o 
 -20   0  12      644.84      813.06     18.23 o 
 -18   0  12    25070.63    25559.57    230.91 o 
 -16   0  12       92.75       51.45      6.19 o 
 -14   0  12       80.55      106.48      7.95 o 
 -12   0  12     2546.56     2722.07     37.74 o 
 -10   0  12      656.09      536.35     17.13 o 
  -8   0  12    14301.04    14374.37    138.08 o 
  -6   0  12       22.19      127.52      7.86 o 
  -4   0  12    12942.56    14043.00    125.43 o 
  -2   0  12    49331.35    51293.18    424.05 o 
   0   0  12    16877.59    18861.24    162.53 o 
   2   0  12     1608.03     1725.41     26.66 o 
   4   0  12    10687.16    10778.02    101.12 o 
   6   0  12      381.70      361.49     12.83 o 
   8   0  12      192.15      190.58     10.17 o 
  10   0  12        2.50       11.49      7.06 o 
  12   0  12      150.64      116.22     13.19 o 
  14   0  12     4076.10     3977.38     77.48 o 
  16   0  12      428.46      436.79     41.53 o 
  18   0  12      198.97      184.39     34.05 o 
  20   0  12     1354.82     1293.68     52.19 o 
  22   0  12      397.03      378.42     33.36 o 
  24   0  12     5980.55     6409.70    177.73 o 
  26   0  12     2426.04     2554.54     79.58 o 
  28   0  12     1347.12     1451.65     67.63 o 
  30   0  12       77.24      123.50     46.64 o 
  32   0  12     5520.16     6694.05    272.59 o 
  34   0  12      252.55      283.48     66.19 o 
 -53   1  12      342.76      406.90     51.13 o 
 -51   1  12        0.19       21.58     23.38 o 
 -49   1  12      101.22      117.54     23.70 o 
 -47   1  12       25.00       49.47     17.81 o 
 -45   1  12        0.14        6.48     14.36 o 
 -43   1  12      382.28      389.46     31.04 o 
 -41   1  12      174.16      104.11     15.72 o 
 -39   1  12       37.71       24.35     11.85 o 
 -37   1  12        1.68        4.51      9.90 o 
 -35   1  12     1374.90     1336.22     30.78 o 
 -33   1  12     1143.45     1095.03     25.18 o 
 -31   1  12      262.33      287.11     15.00 o 
 -29   1  12     4414.17     4282.71     42.89 o 
 -27   1  12     1069.98     1102.36     17.97 o 
 -25   1  12      569.27      667.20     17.23 o 
 -23   1  12      280.26      254.59      8.93 o 
 -21   1  12    13500.09    14011.80     95.18 o 
 -19   1  12       37.35       60.81      4.42 o 
 -17   1  12     1531.63     1437.59     17.20 o 
 -15   1  12     5132.10     5477.42     40.15 o 
 -13   1  12     2721.56     3399.29     28.44 o 
 -11   1  12    13594.11    14251.36    100.29 o 
  -9   1  12     3494.36     3606.28     34.46 o 
  -7   1  12     1507.71     1490.44     18.76 o 
  -5   1  12        0.45        6.51      2.84 o 
  -3   1  12      698.72      809.13     11.09 o 
  -1   1  12     1756.73     1681.93     16.32 o 
   1   1  12       65.98       63.75      4.88 o 
   3   1  12     2593.81     2766.87     24.43 o 
   5   1  12      237.28      168.43      6.79 o 
   7   1  12       18.30       12.16      4.59 o 
   9   1  12     1045.75     1025.47     17.22 o 
  11   1  12     8939.07     8766.00     73.68 o 
  13   1  12        0.53       12.42      6.20 o 
  15   1  12      147.36      126.71     10.30 o 
  17   1  12       83.51       53.51     11.03 o 
  19   1  12     1372.15     1471.59     47.99 o 
  21   1  12       41.34       18.25     13.57 o 
  23   1  12     1939.01     1981.63     61.67 o 
  25   1  12      504.21      483.06     30.27 o 
  27   1  12      470.21      447.43     29.89 o 
  29   1  12        7.34       24.28     22.28 o 
  31   1  12       45.06       12.97     25.96 o 
  33   1  12        2.76       32.05     35.18 o 
 -50   2  12      986.19     1017.14     68.59 o 
 -48   2  12       96.61       97.76     26.33 o 
 -46   2  12     1394.88     1582.33     58.50 o 
 -44   2  12       21.84       28.63     18.42 o 
 -42   2  12      783.17      704.54     38.98 o 
 -40   2  12      831.60      851.71     38.73 o 
 -38   2  12      393.06      406.34     31.63 o 
 -36   2  12      657.09      587.83     27.04 o 
 -34   2  12     1451.15     1323.78     40.45 o 
 -32   2  12       15.92       15.32      9.95 o 
 -30   2  12      267.11      293.32     17.19 o 
 -28   2  12     3050.18     3130.64     46.82 o 
 -26   2  12     9774.03     9647.92    106.28 o 
 -24   2  12     2795.04     2794.47     38.86 o 
 -22   2  12       64.23       66.55      7.21 o 
 -20   2  12      327.67      352.50     12.24 o 
 -18   2  12        3.35       13.91      5.10 o 
 -16   2  12        2.44       23.73      5.58 o 
 -14   2  12    40911.53    42203.91    343.50 o 
 -12   2  12      256.19      341.43     12.00 o 
 -10   2  12     8872.18     8685.63     77.88 o 
  -8   2  12     8115.43     8797.84     76.09 o 
  -6   2  12       46.19       50.10      5.63 o 
  -4   2  12     4471.12     4831.45     45.29 o 
  -2   2  12     9073.30     9221.42     76.14 o 
   0   2  12     5626.34     5721.35     53.03 o 
   2   2  12      486.50      502.74     16.16 o 
   4   2  12     7135.21     7315.53     72.56 o 
   6   2  12     3478.08     3573.78     45.65 o 
   8   2  12     4515.12     4044.48     62.36 o 
  10   2  12     2871.19     2505.97     40.73 o 
  12   2  12      291.09      380.53     19.80 o 
  14   2  12      149.56      185.22     15.36 o 
  16   2  12     1385.81     1352.25     39.86 o 
  18   2  12      470.03      453.38     24.80 o 
  20   2  12     2127.53     2082.24     48.78 o 
  22   2  12      134.31       96.93     18.71 o 
  24   2  12      790.34      808.31     39.54 o 
  26   2  12      171.88      146.57     32.36 o 
  28   2  12       51.50       78.86     29.91 o 
  30   2  12       20.79        7.08     27.35 o 
  32   2  12     1675.69     1788.31     98.66 o 
 -49   3  12      114.02       53.68     47.06 o 
 -47   3  12     1103.89     1205.52     68.09 o 
 -45   3  12       19.56       21.82     24.08 o 
 -43   3  12       99.72      111.88     31.46 o 
 -41   3  12       89.10       59.96     19.94 o 
 -39   3  12      638.93      671.20     36.81 o 
 -37   3  12        3.35       21.54     16.34 o 
 -35   3  12      904.13     1063.95     40.55 o 
 -33   3  12     1432.99     1443.21     47.99 o 
 -31   3  12        0.44        2.06     11.14 o 
 -29   3  12       74.71       53.99     14.99 o 
 -27   3  12     7111.05     7004.08    104.13 o 
 -25   3  12      669.23      605.91     25.18 o 
 -23   3  12      992.66      937.07     30.48 o 
 -21   3  12      519.04      639.88     24.91 o 
 -19   3  12       65.55       57.16      8.47 o 
 -17   3  12     2378.86     2248.11     36.30 o 
 -15   3  12      236.83      257.46     17.04 o 
 -13   3  12    12252.54    12905.45    122.95 o 
 -11   3  12      376.32      420.38     13.18 o 
  -9   3  12     3958.27     3790.87     44.87 o 
  -7   3  12     2896.57     2781.45     34.68 o 
  -5   3  12    14287.35    14157.03    119.28 o 
  -3   3  12      353.41      367.46     13.59 o 
  -1   3  12    14419.83    14784.57    138.97 o 
   1   3  12     1706.05     1592.90     31.56 o 
   3   3  12     5789.02     5673.67     79.55 o 
   5   3  12       14.83       22.98     10.20 o 
   7   3  12      481.27      341.99     24.08 o 
   9   3  12      130.71       98.36     16.50 o 
  11   3  12    10755.28    10685.83    137.24 o 
  13   3  12      538.46      473.18     27.17 o 
  15   3  12       69.09       59.40     15.94 o 
  17   3  12      438.23      395.84     26.20 o 
  19   3  12     3072.70     3194.13     64.25 o 
  21   3  12      408.71      372.25     28.03 o 
  23   3  12      258.69      181.03     29.88 o 
  25   3  12      227.56      212.37     38.16 o 
  27   3  12       81.97       96.82     32.01 o 
  29   3  12      122.87      153.64     61.58 o 
 -46   4  12      445.81      571.14     70.55 o 
 -44   4  12        0.14       24.09     25.13 o 
 -42   4  12      674.55      738.14     47.29 o 
 -40   4  12       25.69       56.78     28.28 o 
 -38   4  12       31.82       24.08     19.72 o 
 -36   4  12      932.45     1008.81     46.71 o 
 -34   4  12      589.06      667.85     68.73 o 
 -32   4  12      592.79      571.91     35.06 o 
 -30   4  12        4.92       21.32     13.88 o 
 -28   4  12       16.64        5.94     12.08 o 
 -26   4  12        0.54      -11.09     11.09 o 
 -24   4  12       52.19       62.29     14.44 o 
 -22   4  12      537.52      590.67     29.94 o 
 -20   4  12      494.18      413.88     24.24 o 
 -18   4  12      371.26      346.09     20.66 o 
 -16   4  12      392.72      451.24     19.71 o 
 -14   4  12     2787.93     2778.26     48.16 o 
 -12   4  12     2478.83     2350.30     43.41 o 
 -10   4  12      271.71      219.04     13.59 o 
  -8   4  12      121.85      137.87     11.50 o 
  -6   4  12       44.18       36.95      8.65 o 
  -4   4  12     1348.48     1258.44     29.43 o 
  -2   4  12     1892.63     1927.09     38.65 o 
   0   4  12      509.79      512.92     24.33 o 
   2   4  12       11.10       16.50      9.63 o 
   4   4  12      416.20      459.56     22.87 o 
   6   4  12      147.20      105.25     13.95 o 
   8   4  12      370.74      359.35     22.02 o 
  10   4  12      609.49      583.77     28.03 o 
  12   4  12      423.61      443.59     31.73 o 
  14   4  12     1046.16      987.89     41.73 o 
  16   4  12      103.26      108.59     20.11 o 
  18   4  12      136.42      124.23     22.38 o 
  20   4  12       82.98       60.76     21.21 o 
  22   4  12     1042.81     1148.17     55.72 o 
  24   4  12      121.96      133.18     30.39 o 
  26   4  12       82.37       92.28     47.32 o 
 -41   5  12        0.06       32.03     23.94 o 
 -39   5  12       68.17       68.36     23.89 o 
 -37   5  12      166.01      137.97     28.81 o 
 -35   5  12       33.92       24.48     18.69 o 
 -33   5  12       10.69       18.24     16.16 o 
 -31   5  12      131.83      124.13     20.42 o 
 -29   5  12      177.93      176.33     21.23 o 
 -27   5  12      125.77      105.65     17.65 o 
 -25   5  12       23.14        2.28     13.55 o 
 -23   5  12       65.79       23.38     12.81 o 
 -21   5  12       28.91       34.05     12.69 o 
 -19   5  12      260.26      253.40     16.61 o 
 -17   5  12     1134.05     1097.60     27.65 o 
 -15   5  12      786.27      775.80     30.93 o 
 -13   5  12     2731.44     2733.59     60.01 o 
 -11   5  12       12.48       19.86      8.89 o 
  -9   5  12        9.91       19.19      9.55 o 
  -7   5  12        3.39        3.66      8.89 o 
  -5   5  12      934.84     1045.45     29.11 o 
  -3   5  12        1.70       18.06      9.74 o 
  -1   5  12      190.78      146.98     14.76 o 
   1   5  12     1239.27     1261.16     48.84 o 
   3   5  12       32.48       55.19     12.96 o 
   5   5  12        2.39       -4.44     11.46 o 
   7   5  12       97.99       75.49     15.18 o 
   9   5  12      702.53      766.40     42.69 o 
  11   5  12     2665.17     2860.30     63.44 o 
  13   5  12      121.32       90.36     19.23 o 
  15   5  12        8.76        7.05     16.17 o 
  17   5  12        0.08       -6.92     19.01 o 
  19   5  12      862.09     1076.42    144.96 o 
  21   5  12      362.11      336.99     47.93 o 
 -34   6  12       97.17       87.37     21.35 o 
 -32   6  12      128.87       80.86     32.25 o 
 -30   6  12        5.33       18.07     20.10 o 
 -28   6  12       48.46       58.29     22.76 o 
 -26   6  12      142.62      160.78     25.01 o 
 -24   6  12        8.38       10.27     17.51 o 
 -22   6  12       60.82       30.71     17.22 o 
 -20   6  12       36.57       27.25     15.63 o 
 -18   6  12      506.85      563.85     80.04 o 
 -16   6  12       42.60       13.41     17.86 o 
 -14   6  12      269.96      213.64     31.34 o 
 -12   6  12       34.70       75.74     19.29 o 
 -10   6  12      141.78      184.03     23.52 o 
  -8   6  12       22.00       35.54     16.97 o 
  -6   6  12        2.48       15.76     15.59 o 
  -4   6  12       75.88       97.83     20.06 o 
  -2   6  12      972.71     1085.49     39.16 o 
   0   6  12       51.12       36.07     16.74 o 
   2   6  12       21.14       44.79     14.82 o 
   4   6  12       15.93       27.50     15.21 o 
   6   6  12        0.42        4.05     15.28 o 
   8   6  12      321.85      330.77     27.41 o 
  10   6  12        2.59       20.49     20.77 o 
  12   6  12        6.77        9.13     23.52 o 
  14   6  12       26.62       24.76     24.95 o 
 -21   7  12      488.03      556.98     49.22 o 
 -19   7  12      595.77      675.65     51.40 o 
 -17   7  12      125.86      102.34     31.00 o 
 -15   7  12       26.32       46.65     26.96 o 
 -13   7  12       58.50       31.46     25.81 o 
 -11   7  12      553.47      593.82     44.33 o 
  -9   7  12       21.97      -16.49     23.58 o 
  -7   7  12       46.25       38.95     26.12 o 
  -5   7  12     1051.72     1222.18     83.79 o 
  -3   7  12      961.96     1086.71     60.23 o 
  -1   7  12        9.43       36.03     28.04 o 
   1   7  12        0.06      -15.70     26.44 o 
 -53   1  13       92.35      121.74     56.56 o 
 -51   1  13      202.70      209.68     29.75 o 
 -49   1  13      582.39      624.73     44.88 o 
 -47   1  13      489.87      533.89     33.30 o 
 -45   1  13       12.90       22.33     15.01 o 
 -43   1  13     1405.52     1409.15     40.89 o 
 -41   1  13     1420.96     1381.00     40.46 o 
 -39   1  13       68.36       34.44     12.61 o 
 -37   1  13       66.60       67.43     11.91 o 
 -35   1  13     1306.88     1229.60     30.36 o 
 -33   1  13     4202.97     4144.10     47.80 o 
 -31   1  13       70.45       42.11      6.60 o 
 -29   1  13     3791.34     3884.01     39.90 o 
 -27   1  13     9041.77     9261.57     74.00 o 
 -25   1  13     2789.87     2801.08     29.93 o 
 -23   1  13     2666.91     2454.39     26.68 o 
 -21   1  13       33.97       23.85      4.11 o 
 -19   1  13    13138.40    12751.43     84.71 o 
 -17   1  13     3162.61     3511.92     30.16 o 
 -15   1  13      103.40      129.78      5.61 o 
 -13   1  13      175.30      277.71      7.69 o 
 -11   1  13       49.29       80.53      5.75 o 
  -9   1  13     1149.67     1340.18     15.87 o 
  -7   1  13    22754.11    22391.64    135.53 o 
  -5   1  13     4734.93     5286.61     38.37 o 
  -3   1  13     5047.67     5061.68     35.30 o 
  -1   1  13        1.06        1.98      2.68 o 
   1   1  13    14741.69    14789.71     88.86 o 
   3   1  13        0.67       12.12      4.13 o 
   5   1  13     3129.69     3055.89     30.52 o 
   7   1  13    15283.42    15167.22    108.32 o 
   9   1  13     4154.57     3918.68     40.66 o 
  11   1  13     2979.28     3168.55     38.35 o 
  13   1  13       71.49       50.76      7.86 o 
  15   1  13     3047.44     3102.50     43.50 o 
  17   1  13     1818.12     1702.14     41.69 o 
  19   1  13      497.07      392.54     23.96 o 
  21   1  13      506.37      504.39     28.01 o 
  23   1  13     1821.91     1662.26     49.37 o 
  25   1  13       33.75       47.31     17.81 o 
  27   1  13       77.45       54.45     22.71 o 
  29   1  13      426.65      385.86     35.21 o 
  31   1  13     2090.80     2130.69    145.51 o 
 -52   2  13      148.76      136.06     43.99 o 
 -50   2  13       21.82       39.39     24.46 o 
 -48   2  13      444.20      496.81     53.58 o 
 -46   2  13        0.25        9.37     20.76 o 
 -44   2  13     2037.27     2211.63     59.26 o 
 -42   2  13      365.39      413.04     29.53 o 
 -40   2  13       44.65       23.05     15.93 o 
 -38   2  13       74.45       76.94     16.18 o 
 -36   2  13      726.21      694.64     28.88 o 
 -34   2  13      358.38      355.30     20.51 o 
 -32   2  13      431.41      391.39     19.40 o 
 -30   2  13        4.43       12.22      8.33 o 
 -28   2  13     3545.21     3777.70     52.96 o 
 -26   2  13       64.51       21.29      7.18 o 
 -24   2  13     1416.48     1223.54     22.47 o 
 -22   2  13      467.48      553.11     21.68 o 
 -20   2  13     7856.96     8106.85     77.43 o 
 -18   2  13     5738.46     6324.19     64.66 o 
 -16   2  13      296.32      304.68     10.94 o 
 -14   2  13    11904.30    12988.92    118.46 o 
 -12   2  13    11683.76    11657.29    104.45 o 
 -10   2  13     2028.40     2051.63     25.62 o 
  -8   2  13      482.70      460.51     12.14 o 
  -6   2  13    11088.73    10825.05     87.85 o 
  -4   2  13      261.92      231.16      8.92 o 
  -2   2  13      436.64      533.65     13.83 o 
   0   2  13     1165.85     1069.72     22.18 o 
   2   2  13      517.31      454.07     14.18 o 
   4   2  13     1816.11     1738.28     31.70 o 
   6   2  13     2426.95     2146.19     36.20 o 
   8   2  13       27.75       37.69      8.99 o 
  10   2  13     3440.13     3741.76     53.17 o 
  12   2  13       45.50       43.54     11.06 o 
  14   2  13     4611.15     4484.25     67.55 o 
  16   2  13      160.42      134.44     16.28 o 
  18   2  13     3227.36     3425.44     66.69 o 
  20   2  13      115.07      116.46     26.75 o 
  22   2  13      230.37      140.06     22.59 o 
  24   2  13     1040.97     1170.91     78.55 o 
  26   2  13      313.31      265.69     35.02 o 
  28   2  13       68.44       52.20     28.48 o 
  30   2  13      954.35      923.18     75.80 o 
 -49   3  13       58.22       83.86     35.27 o 
 -47   3  13        0.20       29.58     26.40 o 
 -45   3  13      183.48      159.62     31.27 o 
 -43   3  13      804.21      776.31     83.50 o 
 -41   3  13       85.48       60.24     20.98 o 
 -39   3  13      184.56      170.82     23.12 o 
 -37   3  13      680.23      607.81     35.75 o 
 -35   3  13      258.63      230.56     23.11 o 
 -33   3  13      574.80      576.37     51.83 o 
 -31   3  13      101.35       72.63     16.29 o 
 -29   3  13      295.70      239.17     20.89 o 
 -27   3  13      425.17      352.57     22.81 o 
 -25   3  13      835.84      735.53     31.13 o 
 -23   3  13     1171.37     1041.70     28.40 o 
 -21   3  13     1916.10     1961.54     38.55 o 
 -19   3  13     8465.86     9021.29    102.00 o 
 -17   3  13     3966.63     4208.37     57.51 o 
 -15   3  13     2831.86     3016.60     43.63 o 
 -13   3  13       32.64       87.79      8.97 o 
 -11   3  13     1461.37     1415.67     23.80 o 
  -9   3  13     3118.24     3132.08     38.54 o 
  -7   3  13      622.41      691.16     19.09 o 
  -5   3  13     9315.56     8970.09     92.92 o 
  -3   3  13     4903.48     4982.65     59.33 o 
  -1   3  13     1768.82     1610.34     31.82 o 
   1   3  13       24.96       31.79      9.08 o 
   3   3  13      405.39      328.63     20.27 o 
   5   3  13      660.56      575.05     26.33 o 
   7   3  13     1177.43      929.12     31.69 o 
   9   3  13      281.24      140.01     16.58 o 
  11   3  13      593.78      527.23     27.91 o 
  13   3  13       39.84       25.15     14.14 o 
  15   3  13       12.54       12.35     13.78 o 
  17   3  13     1445.25     1440.77     45.76 o 
  19   3  13      561.83      576.39     48.47 o 
  21   3  13      144.26      131.77     23.37 o 
  23   3  13      295.38      223.49     31.79 o 
  25   3  13      794.89      874.73     56.33 o 
  27   3  13       17.24        5.16     36.40 o 
  29   3  13        9.31       11.04     38.26 o 
 -46   4  13       91.90      100.08     35.19 o 
 -44   4  13     2090.78     2301.44    113.64 o 
 -42   4  13     1053.42     1074.67     55.48 o 
 -40   4  13     1701.09     1666.30     69.20 o 
 -38   4  13      840.46      781.74     48.61 o 
 -36   4  13     1171.60     1225.48     57.23 o 
 -34   4  13      655.63      721.17     46.86 o 
 -32   4  13       55.79       59.45     17.48 o 
 -30   4  13      979.70     1037.22     45.59 o 
 -28   4  13      863.36      882.64     39.05 o 
 -26   4  13      102.95       67.98     16.13 o 
 -24   4  13       56.76       60.34     14.51 o 
 -22   4  13      221.13      173.16     19.35 o 
 -20   4  13     5333.22     5317.14    114.51 o 
 -18   4  13      217.44      257.65     17.92 o 
 -16   4  13      825.45      733.26     23.54 o 
 -14   4  13     6466.75     6240.63     90.95 o 
 -12   4  13     2671.32     2506.52     54.72 o 
 -10   4  13       58.23       64.92      9.83 o 
  -8   4  13      244.92      223.83     14.60 o 
  -6   4  13    10410.54    10615.19    125.69 o 
  -4   4  13      371.46      358.81     17.66 o 
  -2   4  13      857.17      895.75     26.65 o 
   0   4  13      317.12      286.05     18.26 o 
   2   4  13     1623.47     1581.76     38.19 o 
   4   4  13        8.45       12.75     10.38 o 
   6   4  13       52.22       19.57     11.96 o 
   8   4  13      422.53      398.27     24.35 o 
  10   4  13     1034.99      983.03     35.83 o 
  12   4  13        2.29       -4.73     13.23 o 
  14   4  13     2789.18     2878.30     66.26 o 
  16   4  13      660.00      577.60     33.35 o 
  18   4  13     1679.87     1815.83     58.83 o 
  20   4  13        0.02       16.47     19.69 o 
  22   4  13     2215.69     2469.78     76.36 o 
  24   4  13      614.03      656.08     57.16 o 
  26   4  13      511.11      252.20     84.63 o 
 -41   5  13      861.61      835.50     76.65 o 
 -39   5  13      190.89      182.11     29.93 o 
 -37   5  13      122.79      114.51     27.37 o 
 -35   5  13      156.65      141.81     23.62 o 
 -33   5  13        9.76       22.82     16.55 o 
 -31   5  13       31.94       34.76     16.17 o 
 -29   5  13        2.11        8.52     14.87 o 
 -27   5  13      136.71      102.29     17.36 o 
 -25   5  13      569.36      567.75     30.85 o 
 -23   5  13       27.72       23.72     13.05 o 
 -21   5  13       67.42       69.01     13.19 o 
 -19   5  13      251.99      211.84     23.86 o 
 -17   5  13       14.31       12.68      9.33 o 
 -15   5  13      311.06      325.59     27.12 o 
 -13   5  13       24.28       23.65      9.60 o 
 -11   5  13      165.17      147.78     15.63 o 
  -9   5  13       49.99       58.23     14.57 o 
  -7   5  13      327.94      317.21     27.93 o 
  -5   5  13      140.67      159.32     14.74 o 
  -3   5  13      169.23      126.88     14.63 o 
  -1   5  13      430.33      383.36     22.39 o 
   1   5  13      556.42      514.83     32.76 o 
   3   5  13      100.52       97.41     21.41 o 
   5   5  13       73.94      109.45     16.11 o 
   7   5  13        5.78        8.19     13.35 o 
   9   5  13      160.92      161.83     20.68 o 
  11   5  13       29.10       27.96     15.79 o 
  13   5  13      122.30      136.12     21.69 o 
  15   5  13      153.07      140.05     23.33 o 
  17   5  13       42.04       39.70     21.37 o 
  19   5  13       30.01       18.34     28.85 o 
  21   5  13      156.60       94.53     41.38 o 
 -34   6  13      122.66      114.05     23.37 o 
 -32   6  13      176.93      175.55     33.70 o 
 -30   6  13      141.32       72.80     24.56 o 
 -28   6  13      157.17      115.90     20.99 o 
 -26   6  13        5.07       23.74     17.91 o 
 -24   6  13      703.37      764.97     82.64 o 
 -22   6  13        9.23       15.66     16.76 o 
 -20   6  13        2.26        7.69     15.80 o 
 -18   6  13     2219.85     2443.95     89.27 o 
 -16   6  13        0.69       26.52     19.03 o 
 -14   6  13      279.42      221.73     26.54 o 
 -12   6  13      131.14      167.84     33.71 o 
 -10   6  13      188.75      151.63     23.36 o 
  -8   6  13      134.48      129.74     21.81 o 
  -6   6  13      516.52      527.45     46.20 o 
  -4   6  13       92.34       89.43     20.28 o 
  -2   6  13     2421.37     2835.33     80.57 o 
   0   6  13      239.55      230.79     19.79 o 
   2   6  13       62.11       78.42     16.74 o 
   4   6  13      470.61      481.01     42.30 o 
   6   6  13      346.46      330.75     27.89 o 
   8   6  13      573.36      626.30     56.36 o 
  10   6  13      513.41      439.75     43.13 o 
  12   6  13       29.46       16.37     24.73 o 
  14   6  13        6.01       47.48     52.23 o 
 -21   7  13       38.33       30.40     29.20 o 
 -19   7  13      141.13       77.61     31.16 o 
 -17   7  13      435.76      488.65     45.26 o 
 -15   7  13      434.23      483.60     43.66 o 
 -13   7  13       95.77       88.69     29.06 o 
 -11   7  13       60.47       60.43     28.11 o 
  -9   7  13      140.36       97.79     30.01 o 
  -7   7  13       51.16       48.01     27.60 o 
  -5   7  13       58.79       42.04     30.44 o 
  -3   7  13      378.66      297.29     39.89 o 
  -1   7  13      227.71      178.37     35.52 o 
 -54   0  14       98.10       21.78     49.99 o 
 -52   0  14     7408.60     8479.27    322.30 o 
 -50   0  14     1664.82     1684.39     77.58 o 
 -48   0  14        1.11      -14.97     17.86 o 
 -46   0  14        0.38        7.77     17.48 o 
 -44   0  14      587.98      511.00     34.97 o 
 -42   0  14     1283.04     1179.49     62.00 o 
 -40   0  14     1114.94     1049.19     56.23 o 
 -38   0  14       18.93       14.71     13.43 o 
 -36   0  14       90.65       34.40     14.81 o 
 -34   0  14       19.68       42.30     13.58 o 
 -32   0  14       62.35       82.06     12.39 o 
 -30   0  14    10472.79    10604.75    116.97 o 
 -28   0  14      363.83      297.81     15.50 o 
 -26   0  14     4175.24     4220.36     57.29 o 
 -24   0  14    12364.08    11969.16    120.15 o 
 -22   0  14     4250.54     4449.83     54.45 o 
 -20   0  14     5014.41     5382.76     62.04 o 
 -18   0  14     2211.05     2660.06     37.92 o 
 -16   0  14    54065.86    54318.25    492.84 o 
 -14   0  14     1020.65     1206.01     23.64 o 
 -12   0  14    19361.46    18992.60    192.11 o 
 -10   0  14      391.44      303.19     11.35 o 
  -8   0  14    20276.73    21125.46    189.99 o 
  -6   0  14    33736.88    36261.16    316.72 o 
  -4   0  14    28120.96    29017.69    236.74 o 
  -2   0  14     2539.56     2759.08     34.36 o 
   0   0  14    24297.23    23971.99    203.85 o 
   2   0  14     7235.06     7437.80     75.63 o 
   4   0  14     3238.59     2916.55     37.98 o 
   6   0  14    15520.25    15878.85    162.70 o 
   8   0  14     2588.53     2537.15     44.36 o 
  10   0  14     4752.54     4499.77     77.64 o 
  12   0  14     2669.90     2452.06     60.73 o 
  14   0  14    19346.63    19517.74    335.00 o 
  16   0  14       15.03       -6.03     15.71 o 
  18   0  14       70.80       59.72     20.40 o 
  20   0  14     3933.95     3722.93     97.98 o 
  22   0  14      882.15      795.13     48.38 o 
  24   0  14       26.33        8.30     20.37 o 
  26   0  14     1776.44     2085.68     72.57 o 
  28   0  14       42.61       30.91     30.41 o 
  30   0  14       52.03       33.79     47.76 o 
 -53   1  14     1033.93     1099.57    125.13 o 
 -51   1  14       27.38       39.23     21.80 o 
 -49   1  14      331.69      347.00     29.95 o 
 -47   1  14      551.49      521.66     29.26 o 
 -45   1  14      233.57      160.73     24.25 o 
 -43   1  14      530.81      518.41     37.06 o 
 -41   1  14      175.56      125.54     21.92 o 
 -39   1  14     1163.82     1188.81     32.60 o 
 -37   1  14     1278.07     1287.01     31.11 o 
 -35   1  14     4230.41     4070.12     56.55 o 
 -33   1  14     2032.73     1958.10     36.53 o 
 -31   1  14     3780.36     3791.61     43.32 o 
 -29   1  14     2726.50     2709.20     31.57 o 
 -27   1  14        5.67        3.37      4.64 o 
 -25   1  14     2919.80     2851.30     29.02 o 
 -23   1  14      278.28      268.41      8.68 o 
 -21   1  14      748.95      697.69     11.72 o 
 -19   1  14        0.44       12.87      3.49 o 
 -17   1  14    10159.31    10549.71     71.78 o 
 -15   1  14     2570.48     2674.15     27.14 o 
 -13   1  14     2938.29     2766.99     23.30 o 
 -11   1  14    21085.67    22139.84    139.20 o 
  -9   1  14       46.51       60.29      5.06 o 
  -7   1  14     1164.99      986.75     12.37 o 
  -5   1  14     1149.94     1234.99     14.21 o 
  -3   1  14     3895.94     4015.61     30.70 o 
  -1   1  14     1848.74     1918.46     18.37 o 
   1   1  14    17772.65    17571.26    106.03 o 
   3   1  14      599.34      490.16     11.36 o 
   5   1  14      895.61      833.70     17.09 o 
   7   1  14      152.52      116.10      9.92 o 
   9   1  14      252.67      228.87     12.74 o 
  11   1  14     1948.26     1997.48     41.42 o 
  13   1  14      289.46      226.53     13.19 o 
  15   1  14     2400.08     2310.10     42.58 o 
  17   1  14       98.63      111.37     15.30 o 
  19   1  14      173.97      186.02     19.52 o 
  21   1  14       35.47       38.92     16.29 o 
  23   1  14      426.71      423.18     28.86 o 
  25   1  14       77.87       68.80     19.10 o 
  27   1  14      425.21      429.87     46.72 o 
  29   1  14      285.34      259.88     36.15 o 
  31   1  14       21.57        4.97     35.19 o 
 -52   2  14        0.82       -3.38     30.73 o 
 -50   2  14      538.48      476.28     54.79 o 
 -48   2  14       66.99       65.92     24.71 o 
 -46   2  14      248.01      237.70     30.98 o 
 -44   2  14      675.83      634.56     35.79 o 
 -42   2  14        2.44       -6.27     16.51 o 
 -40   2  14       68.15       57.31     17.26 o 
 -38   2  14      559.77      496.31     32.23 o 
 -36   2  14     3355.08     3456.56     66.64 o 
 -34   2  14      664.93      675.98     26.32 o 
 -32   2  14        0.54        0.34      9.00 o 
 -30   2  14     1304.26     1302.63     33.05 o 
 -28   2  14     9809.68     9627.40    109.31 o 
 -26   2  14     6743.72     6599.33     67.20 o 
 -24   2  14     2603.75     2594.08     34.97 o 
 -22   2  14       94.54       82.37      7.99 o 
 -20   2  14     2916.63     3050.33     38.29 o 
 -18   2  14     1326.26     1313.78     24.01 o 
 -16   2  14      192.99      264.85     10.05 o 
 -14   2  14      124.93      148.53      9.86 o 
 -12   2  14     3296.45     3623.23     40.42 o 
 -10   2  14      623.94      627.54     14.46 o 
  -8   2  14       98.00       80.67      8.49 o 
  -6   2  14     1148.03      985.40     17.14 o 
  -4   2  14      273.05      271.74     10.74 o 
  -2   2  14     2013.14     2037.24     28.63 o 
   0   2  14     7499.71     7635.83     72.34 o 
   2   2  14     4635.32     4580.40     50.32 o 
   4   2  14     2182.78     2014.95     31.14 o 
   6   2  14      343.54      257.96     14.50 o 
   8   2  14     3193.90     3368.32     49.44 o 
  10   2  14      303.03      277.95     18.04 o 
  12   2  14      210.82      129.91     14.99 o 
  14   2  14     1510.11     1496.91     38.31 o 
  16   2  14      519.75      526.95     24.47 o 
  18   2  14       52.86       45.21     15.76 o 
  20   2  14      490.64      487.57     30.51 o 
  22   2  14     2551.15     2720.01     93.01 o 
  24   2  14      570.86      589.62     64.02 o 
  26   2  14      528.62      481.20     41.93 o 
  28   2  14        2.02       11.48     30.38 o 
  30   2  14      836.06      869.36    118.56 o 
 -49   3  14        4.25      -10.94     28.15 o 
 -47   3  14       26.90        4.89     23.57 o 
 -45   3  14      690.30      925.21     75.07 o 
 -43   3  14      123.93      108.09     26.51 o 
 -41   3  14       40.25       26.28     18.30 o 
 -39   3  14       19.02        6.46     16.15 o 
 -37   3  14     9340.68     9922.90    156.27 o 
 -35   3  14      300.53      271.20     26.34 o 
 -33   3  14      485.29      361.41     27.65 o 
 -31   3  14      373.59      387.76     29.05 o 
 -29   3  14     1372.56     1418.18     40.81 o 
 -27   3  14     1730.26     1772.24     59.36 o 
 -25   3  14       77.97       47.05     12.22 o 
 -23   3  14        8.78       39.89     11.19 o 
 -21   3  14     1988.14     1947.70     36.85 o 
 -19   3  14    28550.48    28682.14    274.95 o 
 -17   3  14     4803.65     4969.46     69.17 o 
 -15   3  14     6620.12     6728.31     78.03 o 
 -13   3  14     1457.44     1228.63     23.86 o 
 -11   3  14     1273.20     1317.61     24.52 o 
  -9   3  14    11427.21    11656.86    113.87 o 
  -7   3  14     8942.75     8740.87     90.65 o 
  -5   3  14     2953.30     2826.86     49.87 o 
  -3   3  14      442.46      460.66     19.76 o 
  -1   3  14       37.84       38.20      9.41 o 
   1   3  14     7183.33     7126.43    100.70 o 
   3   3  14        6.40       -0.60      9.56 o 
   5   3  14     1786.85     1701.95     42.80 o 
   7   3  14       47.84       45.01     12.42 o 
   9   3  14     2093.81     1897.20     49.55 o 
  11   3  14       90.93       73.41     15.58 o 
  13   3  14     3275.76     3297.60     66.92 o 
  15   3  14        4.25       17.69     14.94 o 
  17   3  14      754.56      760.17     35.62 o 
  19   3  14      311.05      309.77     27.27 o 
  21   3  14     1435.79     1410.07     54.78 o 
  23   3  14       37.00       28.35     25.27 o 
  25   3  14      237.22      221.00     36.94 o 
  27   3  14      131.25      124.14     42.64 o 
 -46   4  14       81.65      117.83     35.93 o 
 -44   4  14       98.50       52.17     24.47 o 
 -42   4  14     1106.32     1021.57     52.38 o 
 -40   4  14      847.53      893.77     73.30 o 
 -38   4  14      219.86      193.95     26.32 o 
 -36   4  14       23.56      -14.36     14.36 o 
 -34   4  14       83.10      106.52     20.03 o 
 -32   4  14       31.16       19.44     15.38 o 
 -30   4  14      563.25      523.35     31.34 o 
 -28   4  14       63.44       34.34     13.44 o 
 -26   4  14      637.05      614.64     47.81 o 
 -24   4  14     1206.82     1198.40     49.66 o 
 -22   4  14        3.13        6.90     11.13 o 
 -20   4  14       48.69       48.19     13.00 o 
 -18   4  14      704.85      509.25     22.79 o 
 -16   4  14      480.43      489.51     19.65 o 
 -14   4  14      941.47      975.52     26.03 o 
 -12   4  14      301.90      306.32     18.04 o 
 -10   4  14     1148.69     1180.81     28.27 o 
  -8   4  14      353.93      363.52     17.53 o 
  -6   4  14      922.09      953.54     26.22 o 
  -4   4  14       53.64       44.85     10.60 o 
  -2   4  14     1002.53     1025.25     30.06 o 
   0   4  14       75.83       54.29     11.81 o 
   2   4  14       88.81       46.73     11.76 o 
   4   4  14     2566.26     2518.27     72.66 o 
   6   4  14        6.85        8.39     11.78 o 
   8   4  14     1217.34     1220.70     42.15 o 
  10   4  14      342.21      275.18     23.06 o 
  12   4  14      570.38      535.17     30.86 o 
  14   4  14       21.90       40.96     16.03 o 
  16   4  14        7.90       11.99     16.39 o 
  18   4  14       87.77      126.67     24.18 o 
  20   4  14       36.69       29.26     22.07 o 
  22   4  14     2227.99     2474.74     89.84 o 
  24   4  14       69.75       46.46     36.79 o 
 -41   5  14        4.04       20.69     22.51 o 
 -39   5  14      786.41      820.99     55.79 o 
 -37   5  14      727.90      911.73     46.30 o 
 -35   5  14        7.63        5.68     17.27 o 
 -33   5  14       25.85       36.92     18.05 o 
 -31   5  14     1548.97     1523.67     61.74 o 
 -29   5  14      837.72      823.51     56.77 o 
 -27   5  14     1176.46     1400.63     55.77 o 
 -25   5  14      173.20      204.45     24.19 o 
 -23   5  14      624.72      647.29     31.08 o 
 -21   5  14      948.86     1075.42     53.42 o 
 -19   5  14        0.24        9.78     10.22 o 
 -17   5  14      299.83      252.15     16.62 o 
 -15   5  14       43.80       32.95     10.05 o 
 -13   5  14      685.18      662.97     34.49 o 
 -11   5  14      167.63      121.28     18.74 o 
  -9   5  14        9.93       20.32     10.20 o 
  -7   5  14     1685.40     1661.74     46.80 o 
  -5   5  14      155.70      155.34     21.38 o 
  -3   5  14      623.49      619.99     26.89 o 
  -1   5  14      396.43      388.86     23.58 o 
   1   5  14      708.86      693.88     30.89 o 
   3   5  14       15.39       19.80     13.08 o 
   5   5  14       74.04       85.39     17.45 o 
   7   5  14       33.07       39.02     15.40 o 
   9   5  14        0.09       33.54     15.55 o 
  11   5  14       59.47       52.01     18.06 o 
  13   5  14      523.05      531.74     34.69 o 
  15   5  14       73.75       82.01     23.11 o 
  17   5  14      213.94      197.80     33.59 o 
  19   5  14        0.05       31.49     30.84 o 
 -34   6  14        7.74        9.12     21.14 o 
 -32   6  14       19.90       -8.88     22.16 o 
 -30   6  14        7.81       53.93     22.72 o 
 -28   6  14       85.14       49.44     18.11 o 
 -26   6  14       14.04       27.84     18.82 o 
 -24   6  14      716.44      797.33     40.84 o 
 -22   6  14      258.18      306.82     27.61 o 
 -20   6  14      106.95       84.18     23.95 o 
 -18   6  14       10.88       15.04     19.75 o 
 -16   6  14      195.39      174.89     26.07 o 
 -14   6  14        0.29       13.36     19.25 o 
 -12   6  14      696.92      687.96     69.96 o 
 -10   6  14      116.58      116.49     22.88 o 
  -8   6  14      583.93      607.86     34.49 o 
  -6   6  14       11.32        7.23     16.41 o 
  -4   6  14     1329.87     1456.85     53.67 o 
  -2   6  14      518.67      510.70     36.71 o 
   0   6  14      162.77      168.32     26.29 o 
   2   6  14       45.52       57.29     16.45 o 
   4   6  14      395.41      470.89     30.34 o 
   6   6  14      688.62      675.03     63.85 o 
   8   6  14      110.37       70.37     25.95 o 
  10   6  14      117.82       67.23     32.08 o 
  12   6  14       33.53       33.16     27.77 o 
 -21   7  14      199.17      178.51     60.05 o 
 -19   7  14       42.56       24.02     38.82 o 
 -15   7  14      390.40      433.96     44.41 o 
 -13   7  14      158.02      168.32     34.23 o 
 -11   7  14       35.56       30.67     26.77 o 
  -9   7  14      307.23      249.45     37.48 o 
  -7   7  14      119.10      105.34     31.86 o 
  -5   7  14      160.31      151.21     52.23 o 
  -3   7  14       73.40       69.04     29.99 o 
 -53   1  15      546.77      572.04     53.33 o 
 -51   1  15      775.79      699.35     39.53 o 
 -49   1  15      774.62      834.94     44.02 o 
 -47   1  15      751.47      837.93     40.69 o 
 -45   1  15     3075.86     3073.44     62.58 o 
 -43   1  15      280.71      233.92     20.64 o 
 -41   1  15      788.42      800.84     28.65 o 
 -39   1  15      669.98      684.22     24.80 o 
 -37   1  15     3829.76     3650.86     55.20 o 
 -35   1  15     3369.78     3318.09     43.38 o 
 -33   1  15     1568.16     1572.41     24.98 o 
 -31   1  15      703.85      768.84     18.25 o 
 -29   1  15     1078.38     1009.51     18.57 o 
 -27   1  15     1590.11     1561.59     24.12 o 
 -25   1  15     7749.38     7312.47     59.86 o 
 -23   1  15      726.73      665.40     12.33 o 
 -21   1  15     1487.08     1480.92     17.94 o 
 -19   1  15      276.23      260.95      8.34 o 
 -17   1  15    29824.46    29509.92    187.93 o 
 -15   1  15      144.09      130.23      5.62 o 
 -13   1  15        8.77       18.99      3.46 o 
 -11   1  15      637.15      607.40     10.03 o 
  -9   1  15    12526.11    13105.39     82.99 o 
  -7   1  15      364.53      382.87      8.96 o 
  -5   1  15     2148.26     2211.13     20.78 o 
  -3   1  15     7805.22     7537.50     51.50 o 
  -1   1  15      222.45      293.46      7.80 o 
   1   1  15      795.64      776.66     14.46 o 
   3   1  15    28937.53    28683.90    195.47 o 
   5   1  15     3967.46     4147.67     41.84 o 
   7   1  15      617.96      502.33     14.66 o 
   9   1  15      205.87      194.52     12.01 o 
  11   1  15      660.39      738.76     22.39 o 
  13   1  15     2589.81     2623.08     45.45 o 
  15   1  15       31.82       26.07     12.20 o 
  17   1  15     5039.55     5238.94     85.66 o 
  19   1  15     1292.98     1421.58     43.23 o 
  21   1  15     1083.12      948.15     38.71 o 
  23   1  15      686.89      682.04     34.68 o 
  25   1  15     1295.70     1305.44     66.42 o 
  27   1  15      971.00     1022.46     50.25 o 
  29   1  15       59.22       23.76     36.57 o 
 -52   2  15       20.72       15.70     30.97 o 
 -50   2  15       52.49       45.83     24.87 o 
 -48   2  15      370.18      311.86     32.84 o 
 -46   2  15      778.17      832.17     48.94 o 
 -44   2  15      592.42      649.63     67.39 o 
 -42   2  15       10.73       14.54     17.66 o 
 -40   2  15      269.84      276.77     24.64 o 
 -38   2  15     1314.90     1340.59     37.27 o 
 -36   2  15        0.11        6.08     10.83 o 
 -34   2  15     3064.44     3186.24     53.67 o 
 -32   2  15      381.27      468.95     25.34 o 
 -30   2  15     2074.79     2018.14     39.91 o 
 -28   2  15      292.37      258.31     15.10 o 
 -26   2  15     1596.07     1710.94     28.26 o 
 -24   2  15     3767.53     3906.71     47.30 o 
 -22   2  15       13.86        1.65      5.38 o 
 -20   2  15     3493.92     3749.31     45.67 o 
 -18   2  15     3083.57     3070.05     38.16 o 
 -16   2  15    11096.25    10455.50     96.01 o 
 -14   2  15      987.23     1028.99     22.37 o 
 -12   2  15      542.90      510.16     13.34 o 
 -10   2  15     1268.24     1171.46     19.19 o 
  -8   2  15     1749.63     1600.08     21.09 o 
  -6   2  15     2495.47     2412.42     29.08 o 
  -4   2  15     4535.05     4402.54     52.25 o 
  -2   2  15        3.35        8.98      5.90 o 
   0   2  15      478.66      415.45     13.66 o 
   2   2  15      788.47      788.81     20.99 o 
   4   2  15     4757.26     5114.29     58.84 o 
   6   2  15     1808.95     1835.45     34.04 o 
   8   2  15       77.19      127.51     13.29 o 
  10   2  15        8.10       -3.33     10.23 o 
  12   2  15     1818.61     1736.54     39.82 o 
  14   2  15       21.30       15.46     11.96 o 
  16   2  15     2478.78     2629.48     55.91 o 
  18   2  15      578.53      623.80     43.39 o 
  20   2  15      311.40      241.43     26.85 o 
  22   2  15        0.32        5.24     23.21 o 
  24   2  15      422.40      323.87     36.98 o 
  26   2  15      350.07      336.88     39.20 o 
  28   2  15       26.38       13.61     38.52 o 
 -51   3  15      421.52      349.01     59.88 o 
 -49   3  15       11.81       31.14     29.11 o 
 -47   3  15        8.47       22.04     24.64 o 
 -45   3  15       27.11       27.98     24.36 o 
 -43   3  15        0.75       19.93     20.97 o 
 -41   3  15      106.70       46.51     18.70 o 
 -39   3  15      203.42      226.06     23.03 o 
 -37   3  15        5.36       16.60     14.34 o 
 -35   3  15       56.79       36.18     15.02 o 
 -33   3  15      496.73      533.84     34.60 o 
 -31   3  15      165.76      115.55     17.12 o 
 -29   3  15      420.09      419.83     30.89 o 
 -27   3  15      768.33      805.51     39.38 o 
 -25   3  15       13.92        8.61      9.79 o 
 -23   3  15       77.84       20.65      8.97 o 
 -21   3  15      456.92      409.77     25.55 o 
 -19   3  15     1632.61     1989.93     47.47 o 
 -17   3  15     3417.95     3660.55     53.86 o 
 -15   3  15      238.79      214.40     15.99 o 
 -13   3  15       75.66       63.37      8.47 o 
 -11   3  15     1252.09     1124.28     28.35 o 
  -9   3  15     3690.77     3522.62     47.49 o 
  -7   3  15       31.84       36.15      7.98 o 
  -5   3  15      487.13      406.87     17.39 o 
  -3   3  15     3019.20     2872.31     48.04 o 
  -1   3  15     1037.66     1027.02     30.93 o 
   1   3  15      379.94      361.75     21.71 o 
   3   3  15        0.47       -4.40      9.83 o 
   5   3  15      793.24      822.18     41.29 o 
   7   3  15      892.98      853.96     35.17 o 
   9   3  15       54.26       64.70     14.83 o 
  11   3  15        0.07      -11.87     13.20 o 
  13   3  15      260.09      214.88     21.05 o 
  15   3  15        1.54       21.94     15.80 o 
  17   3  15      207.48      200.13     23.68 o 
  19   3  15       36.09       30.89     19.53 o 
  21   3  15      106.37       95.72     25.80 o 
  23   3  15       60.08       39.25     27.40 o 
  25   3  15       58.44       49.78     45.97 o 
 -46   4  15      343.17      328.83     44.59 o 
 -44   4  15        0.47       -1.39     22.00 o 
 -42   4  15       54.27       46.40     24.50 o 
 -40   4  15      351.42      247.75     29.65 o 
 -38   4  15      410.38      318.98     36.76 o 
 -36   4  15      189.23      106.15     21.37 o 
 -34   4  15      400.06      385.94     33.97 o 
 -32   4  15      434.55      476.01     40.94 o 
 -30   4  15     2747.08     2861.51    117.87 o 
 -28   4  15       11.96       18.83     12.63 o 
 -26   4  15     1221.07     1139.28     63.38 o 
 -24   4  15      527.88      433.45     38.18 o 
 -22   4  15       28.69       36.14     12.29 o 
 -20   4  15      224.93      181.54     16.54 o 
 -18   4  15     1320.43     1450.54     37.87 o 
 -16   4  15     2305.78     2320.18     48.86 o 
 -14   4  15      375.23      343.02     17.86 o 
 -12   4  15      101.21      138.61     13.15 o 
 -10   4  15     2061.12     2134.25     44.89 o 
  -8   4  15       37.52       25.30      9.75 o 
  -6   4  15      850.22      814.20     27.10 o 
  -4   4  15     1976.81     1878.04     41.22 o 
  -2   4  15      326.52      308.81     19.75 o 
   0   4  15      327.42      263.26     19.60 o 
   2   4  15       13.28       20.99     11.87 o 
   4   4  15     5623.67     5719.64     90.07 o 
   6   4  15       62.02       36.69     13.22 o 
   8   4  15       13.96       51.77     15.01 o 
  10   4  15        3.14       -0.46     13.96 o 
  12   4  15      882.35      828.37     37.32 o 
  14   4  15      246.05      255.10     33.99 o 
  16   4  15      521.05      486.35     33.59 o 
  18   4  15        5.19       14.94     19.74 o 
  20   4  15      358.31      318.91     34.25 o 
  22   4  15        0.16       36.78     30.52 o 
 -41   5  15      436.33      580.41     57.06 o 
 -39   5  15       30.23       42.14     30.33 o 
 -37   5  15       68.84       67.50     21.11 o 
 -35   5  15     1436.29     1647.57    126.79 o 
 -33   5  15      124.08      123.91     21.46 o 
 -31   5  15       63.26       87.91     19.64 o 
 -29   5  15        3.47        0.32     14.32 o 
 -27   5  15      921.26      907.23     51.73 o 
 -25   5  15        9.80       16.44     14.29 o 
 -23   5  15        9.21        7.15     12.06 o 
 -21   5  15      408.01      398.34     22.76 o 
 -19   5  15      220.38      183.80     16.76 o 
 -17   5  15      387.36      412.11     22.79 o 
 -15   5  15      926.94      964.84     27.45 o 
 -13   5  15     1428.11     1478.84     33.05 o 
 -11   5  15      334.17      293.22     15.94 o 
  -9   5  15      143.92      151.47     15.85 o 
  -7   5  15      907.83      876.72     30.56 o 
  -5   5  15      621.25      566.08     26.67 o 
  -3   5  15       36.75       42.48     10.82 o 
  -1   5  15       61.02       64.36     12.42 o 
   1   5  15       17.67       17.49     11.58 o 
   3   5  15      135.11      126.37     17.45 o 
   5   5  15      639.99      696.22     33.38 o 
   7   5  15       63.07       91.93     17.92 o 
   9   5  15      196.88      141.26     21.21 o 
  11   5  15       80.61       40.19     18.79 o 
  13   5  15     1385.70     1463.78     52.15 o 
  15   5  15       58.29       46.14     25.12 o 
  17   5  15       41.32       14.71     25.65 o 
 -34   6  15       16.19       17.03     18.20 o 
 -32   6  15        0.05       13.41     23.20 o 
 -30   6  15       36.73       44.61     19.49 o 
 -28   6  15      295.50      269.35     25.32 o 
 -26   6  15      211.79      213.20     27.48 o 
 -24   6  15      423.01      417.32     32.65 o 
 -22   6  15        6.92       11.33     17.28 o 
 -20   6  15      105.46      119.32     20.80 o 
 -18   6  15      494.93      465.93     27.67 o 
 -16   6  15      468.16      466.74     36.01 o 
 -14   6  15      565.02      597.11     38.01 o 
 -12   6  15       13.69       20.72     18.99 o 
 -10   6  15        5.96       14.53     18.98 o 
  -8   6  15        2.68       15.64     17.64 o 
  -6   6  15      426.79      385.04     33.86 o 
  -4   6  15       24.84       37.97     17.04 o 
  -2   6  15        1.29       24.42     14.64 o 
   0   6  15     1377.59     1365.12     51.50 o 
   2   6  15      154.67      201.62     22.67 o 
   4   6  15      212.81      201.27     28.80 o 
   6   6  15      485.00      450.70     49.52 o 
   8   6  15       37.67       50.47     25.70 o 
  10   6  15        0.22       28.37     25.28 o 
 -19   7  15       15.07      -15.48     36.87 o 
 -17   7  15      883.73      979.40    227.48 o 
 -15   7  15        5.64        3.60     27.78 o 
 -13   7  15      264.06      242.52     64.66 o 
 -11   7  15        2.57        5.20     39.66 o 
  -9   7  15      108.56      115.85     32.92 o 
  -7   7  15       32.09       64.43     28.87 o 
  -5   7  15      750.31      745.03     80.44 o 
 -54   0  16     1203.92     1129.19     89.91 o 
 -52   0  16      280.34      266.14     41.67 o 
 -50   0  16      172.65      140.33     33.73 o 
 -48   0  16     3148.63     3249.43    104.45 o 
 -46   0  16       11.35       10.44     17.05 o 
 -44   0  16      620.04      641.16     61.11 o 
 -42   0  16     3991.90     4230.62     95.09 o 
 -40   0  16     3867.17     3763.58     79.63 o 
 -38   0  16      204.63      237.08     24.69 o 
 -36   0  16     8301.59     8554.45    137.12 o 
 -34   0  16    43337.84    42829.61    506.79 o 
 -32   0  16     6961.11     7383.62    121.55 o 
 -30   0  16     4761.68     5133.76     75.77 o 
 -28   0  16     1587.34     1658.78     39.18 o 
 -26   0  16     6779.46     7046.25     78.96 o 
 -24   0  16     4521.48     5048.10     64.01 o 
 -22   0  16    10092.97    10421.96    111.86 o 
 -20   0  16      497.28      699.77     22.51 o 
 -18   0  16     8477.57     9623.63    102.56 o 
 -16   0  16    10569.41    11666.52    126.86 o 
 -14   0  16    27261.10    25288.30    337.48 o 
 -12   0  16       80.02       68.97      7.43 o 
 -10   0  16     9387.41     9514.86     95.34 o 
  -8   0  16     1524.01     1442.30     25.00 o 
  -6   0  16    18526.10    19199.29    163.33 o 
  -4   0  16      396.61      387.70     14.73 o 
  -2   0  16       48.84       39.98      6.72 o 
   0   0  16     1110.53      865.77     22.58 o 
   2   0  16     2763.05     2763.14     44.71 o 
   4   0  16       88.20       63.79     10.71 o 
   6   0  16      847.08      864.86     37.94 o 
   8   0  16      740.51      832.80     30.89 o 
  10   0  16     8508.25     8725.92    150.27 o 
  12   0  16      740.39      698.98     42.74 o 
  14   0  16        7.56       14.72     17.40 o 
  16   0  16     7798.88     8418.16    171.54 o 
  18   0  16     6980.68     7225.69    155.10 o 
  20   0  16        5.63      -13.08     19.08 o 
  22   0  16      175.79      143.11     27.86 o 
  24   0  16     5379.15     5907.23    137.11 o 
  26   0  16       38.25       68.08     36.03 o 
  28   0  16        6.46      -16.76     45.80 o 
 -55   1  16       23.92       16.36     34.06 o 
 -53   1  16      178.07      123.99     33.66 o 
 -51   1  16      334.39      337.46     34.42 o 
 -49   1  16      309.98      289.14     31.22 o 
 -47   1  16      255.62      277.42     23.51 o 
 -45   1  16      317.71      274.71     24.98 o 
 -43   1  16      205.83      183.11     18.31 o 
 -41   1  16      271.54      228.00     18.23 o 
 -39   1  16       76.84       41.77     11.23 o 
 -37   1  16      420.56      421.52     19.51 o 
 -35   1  16      144.18      148.29     11.05 o 
 -33   1  16     2930.67     2914.70     39.69 o 
 -31   1  16      428.43      402.58     14.16 o 
 -29   1  16     1512.08     1418.63     23.29 o 
 -27   1  16      393.93      407.14     11.43 o 
 -25   1  16        0.25        7.59      4.30 o 
 -23   1  16      177.23      178.42      7.33 o 
 -21   1  16      941.84      812.94     15.47 o 
 -19   1  16      969.57     1053.62     14.45 o 
 -17   1  16     6785.57     7079.95     52.02 o 
 -15   1  16    10095.68    10085.89     68.27 o 
 -13   1  16      856.57      844.45     12.54 o 
 -11   1  16     5825.97     5864.35     43.47 o 
  -9   1  16      344.51      401.16      9.14 o 
  -7   1  16      699.95      695.70     11.67 o 
  -5   1  16     1655.88     1734.90     18.49 o 
  -3   1  16      651.76      741.77     13.83 o 
  -1   1  16     4991.62     4813.65     38.85 o 
   1   1  16      796.46      811.73     16.58 o 
   3   1  16     6908.49     7387.05     62.40 o 
   5   1  16     2283.05     1968.60     26.55 o 
   7   1  16     4262.83     4521.93     52.44 o 
   9   1  16      367.60      294.27     17.16 o 
  11   1  16     1466.62     1345.11     32.40 o 
  13   1  16      757.26      776.68     27.33 o 
  15   1  16     1782.09     1801.26     42.67 o 
  17   1  16        0.13       -6.37     13.13 o 
  19   1  16      153.66      161.71     21.63 o 
  21   1  16      328.44      339.42     33.69 o 
  23   1  16        5.52       -5.50     19.58 o 
  25   1  16      421.06      457.33     47.21 o 
  27   1  16        1.72       22.48     26.49 o 
  29   1  16      457.66      405.17     74.15 o 
 -52   2  16        4.17       25.76     29.39 o 
 -50   2  16       69.01       86.77     26.57 o 
 -48   2  16      115.03      124.92     25.96 o 
 -46   2  16        0.15       24.87     19.67 o 
 -44   2  16        7.09       16.09     17.25 o 
 -42   2  16       54.39       39.74     17.37 o 
 -40   2  16      435.90      452.63     27.68 o 
 -38   2  16       39.23       47.72     13.22 o 
 -36   2  16      208.45      185.21     17.19 o 
 -34   2  16      554.14      454.26     21.89 o 
 -32   2  16      898.83      889.75     27.58 o 
 -30   2  16     4905.31     5099.56     70.23 o 
 -28   2  16      155.93      198.98     13.66 o 
 -26   2  16     1521.54     1609.49     28.20 o 
 -24   2  16       45.11       35.33      7.50 o 
 -22   2  16     1565.90     1675.15     29.56 o 
 -20   2  16     2652.12     2464.33     35.18 o 
 -18   2  16     5788.03     5745.48     65.28 o 
 -16   2  16     3876.14     4027.55     45.83 o 
 -14   2  16       78.83       74.17      7.43 o 
 -12   2  16       91.73       62.69      6.55 o 
 -10   2  16    14008.37    13953.39    111.76 o 
  -8   2  16     1260.58     1332.91     20.49 o 
  -6   2  16     5869.90     5640.02     54.44 o 
  -4   2  16      701.77      583.22     15.53 o 
  -2   2  16      366.40      385.88     15.76 o 
   0   2  16     1573.36     1598.76     27.89 o 
   2   2  16     2214.44     1928.84     31.89 o 
   4   2  16      125.39       79.63     10.92 o 
   6   2  16     7476.59     7207.99     83.35 o 
   8   2  16       55.17       14.10     10.68 o 
  10   2  16     1486.52     1499.74     35.06 o 
  12   2  16        1.77       21.79     11.62 o 
  14   2  16      135.15      114.37     17.77 o 
  16   2  16      930.54      916.95     35.66 o 
  18   2  16        1.30        4.83     16.35 o 
  20   2  16      617.11      585.05     38.69 o 
  22   2  16      122.02       60.46     26.88 o 
  24   2  16     1120.02     1212.71     68.72 o 
  26   2  16      192.27      176.49     59.17 o 
 -51   3  16       70.91       97.42     38.98 o 
 -49   3  16      515.85      507.80     50.89 o 
 -47   3  16     1709.06     1804.42     84.82 o 
 -45   3  16      127.48       97.10     27.02 o 
 -43   3  16      950.09     1111.28     60.18 o 
 -41   3  16      140.13      111.77     19.95 o 
 -39   3  16      204.42      231.52     22.86 o 
 -37   3  16       59.35       51.95     16.62 o 
 -35   3  16     1146.58     1107.69     39.54 o 
 -33   3  16      103.86       88.70     16.23 o 
 -31   3  16      251.48      239.01     21.16 o 
 -29   3  16      434.81      422.82     37.05 o 
 -27   3  16     6115.42     6249.86    103.61 o 
 -25   3  16       10.63       10.24      9.95 o 
 -23   3  16       58.08       24.84      9.58 o 
 -21   3  16     6179.90     5847.69     83.16 o 
 -19   3  16     1609.38     1663.43     45.63 o 
 -17   3  16     6583.45     6639.73     85.66 o 
 -15   3  16     1890.50     1716.27     43.52 o 
 -13   3  16    12287.08    12115.83    124.21 o 
 -11   3  16     1924.90     1798.19     34.25 o 
  -9   3  16     3060.82     3081.79     49.25 o 
  -7   3  16      378.49      338.96     16.39 o 
  -5   3  16       18.01       20.64      8.08 o 
  -3   3  16       47.66       20.16      9.61 o 
  -1   3  16       59.53      104.46     14.25 o 
   1   3  16      148.98      123.48     20.07 o 
   3   3  16     3792.51     3632.68     68.21 o 
   5   3  16       13.82       40.54     13.82 o 
   7   3  16      719.23      755.55     32.58 o 
   9   3  16      631.45      574.99     30.65 o 
  11   3  16      458.02      464.22     37.14 o 
  13   3  16     1147.09     1131.45     51.81 o 
  15   3  16     1964.37     1980.94     51.52 o 
  17   3  16       78.31       82.32     20.23 o 
  19   3  16      113.89      100.04     25.73 o 
  21   3  16       37.94       37.61     23.89 o 
  23   3  16     1991.71     2185.61     81.94 o 
  25   3  16        0.43        5.27     36.32 o 
 -48   4  16      395.67      844.02    118.98 o 
 -46   4  16      365.33      394.48     59.20 o 
 -44   4  16      228.37      222.21     31.76 o 
 -42   4  16      166.82      158.30     32.21 o 
 -40   4  16       47.92       42.29     21.10 o 
 -38   4  16      147.06      140.54     24.44 o 
 -36   4  16       63.71       28.92     17.17 o 
 -34   4  16       18.33       12.89     15.66 o 
 -32   4  16       56.58       35.22     15.32 o 
 -30   4  16      313.79      224.31     27.27 o 
 -28   4  16      104.72       76.31     16.84 o 
 -26   4  16       52.21       56.27     14.66 o 
 -24   4  16      178.41      164.15     18.37 o 
 -22   4  16        1.31       14.94     11.34 o 
 -20   4  16     1200.10     1228.60     34.85 o 
 -18   4  16        0.63       13.89      9.49 o 
 -16   4  16        3.79       11.95      9.14 o 
 -14   4  16       11.36       37.47     10.15 o 
 -12   4  16        0.01        6.34      8.97 o 
 -10   4  16     1392.84     1384.92     42.88 o 
  -8   4  16       11.05       13.89      9.83 o 
  -6   4  16      268.91      290.35     19.10 o 
  -4   4  16       34.62       20.37     10.50 o 
  -2   4  16      451.44      405.95     25.35 o 
   0   4  16       13.23       30.27     12.29 o 
   2   4  16      473.70      444.41     26.11 o 
   4   4  16       49.78       38.86     13.17 o 
   6   4  16      966.62      950.93     35.72 o 
   8   4  16      780.31      750.03     34.33 o 
  10   4  16       60.99       46.43     16.56 o 
  12   4  16      103.95       69.87     18.85 o 
  14   4  16       98.44       83.17     20.12 o 
  16   4  16       11.48       29.93     18.58 o 
  18   4  16      358.32      365.58     34.60 o 
  20   4  16        3.54        1.91     28.30 o 
  22   4  16       17.64        7.70     32.70 o 
 -43   5  16        1.73       25.94     37.34 o 
 -41   5  16        3.02       10.48     22.26 o 
 -39   5  16      231.31      201.95     30.60 o 
 -37   5  16      215.16      224.97     35.18 o 
 -35   5  16      524.07      449.41     38.99 o 
 -33   5  16      324.34      261.47     26.54 o 
 -31   5  16       11.05        9.26     15.91 o 
 -29   5  16      114.24      133.05     19.85 o 
 -27   5  16      391.69      332.82     26.92 o 
 -25   5  16      245.92      227.65     24.36 o 
 -23   5  16      352.94      322.31     28.88 o 
 -21   5  16      207.95      213.33     18.43 o 
 -19   5  16       44.10       40.48     12.48 o 
 -17   5  16      202.84      177.96     16.26 o 
 -15   5  16      679.78      710.85     34.24 o 
 -13   5  16      821.08      855.39     26.85 o 
 -11   5  16     1167.92     1204.87     33.77 o 
  -9   5  16        3.57       15.40     11.06 o 
  -7   5  16      402.09      350.60     19.01 o 
  -5   5  16      129.69      140.47     15.65 o 
  -3   5  16      125.87      102.56     14.23 o 
  -1   5  16      136.18      134.11     15.97 o 
   1   5  16      231.47      197.06     23.86 o 
   3   5  16     4461.46     4941.33    113.99 o 
   5   5  16      168.16      144.06     17.89 o 
   7   5  16     1354.84     1528.34     48.56 o 
   9   5  16      622.87      706.69     48.95 o 
  11   5  16      994.91     1067.16     45.71 o 
  13   5  16        7.72       18.68     22.05 o 
  15   5  16      932.65      893.28     58.23 o 
  17   5  16      459.54      540.98     77.36 o 
 -34   6  16     1008.34     1079.32     80.02 o 
 -32   6  16      297.90      292.50     35.90 o 
 -30   6  16        8.18       19.77     21.46 o 
 -28   6  16      796.33      930.92     45.20 o 
 -26   6  16      628.42      673.36     40.48 o 
 -24   6  16      820.94      813.12     47.32 o 
 -22   6  16       73.82       81.71     20.77 o 
 -20   6  16       93.38      103.58     20.58 o 
 -18   6  16      473.13      433.84     30.56 o 
 -16   6  16      390.56      387.46     38.29 o 
 -14   6  16      972.89     1082.24     62.34 o 
 -12   6  16       25.74       -1.20     22.47 o 
 -10   6  16      496.01      503.49     47.08 o 
  -8   6  16      452.21      453.51     34.29 o 
  -6   6  16      219.23      198.55     27.12 o 
  -4   6  16      726.59      726.10     33.91 o 
  -2   6  16       12.59        1.35     14.04 o 
   0   6  16        2.72       15.26     15.96 o 
   2   6  16       37.49       43.19     20.94 o 
   4   6  16       37.63       34.91     22.61 o 
   6   6  16        3.09       17.65     23.04 o 
   8   6  16       24.83        4.84     24.87 o 
 -17   7  16      522.93      568.56    107.39 o 
 -15   7  16      189.85      222.42     90.91 o 
 -13   7  16       19.48       55.39     29.46 o 
 -11   7  16      628.13      598.60     71.78 o 
  -9   7  16        3.96        5.41     27.13 o 
 -55   1  17       87.64      123.78     50.83 o 
 -53   1  17        8.30       17.36     23.72 o 
 -51   1  17      519.38      500.30     43.94 o 
 -49   1  17      432.71      444.50     28.15 o 
 -47   1  17      120.95      113.69     18.78 o 
 -45   1  17     2012.71     2109.24     52.93 o 
 -43   1  17       12.73       18.25     12.11 o 
 -41   1  17      774.21      698.87     33.53 o 
 -39   1  17       95.38       93.66     13.01 o 
 -37   1  17      561.82      576.96     28.17 o 
 -35   1  17     1461.85     1514.45     36.49 o 
 -33   1  17      428.09      455.69     16.54 o 
 -31   1  17    13161.90    12947.51    107.59 o 
 -29   1  17     3241.94     3049.41     33.44 o 
 -27   1  17     3627.46     3568.59     42.33 o 
 -25   1  17       10.79       10.41      4.44 o 
 -23   1  17     3050.88     2920.89     29.32 o 
 -21   1  17      440.44      405.33     10.38 o 
 -19   1  17      559.08      610.25     11.86 o 
 -17   1  17      309.98      350.75      8.99 o 
 -15   1  17     3913.45     3615.98     30.69 o 
 -13   1  17      135.53      105.20      5.84 o 
 -11   1  17     2066.78     2111.97     22.09 o 
  -9   1  17      494.86      504.46     10.51 o 
  -7   1  17    29441.91    29346.55    177.33 o 
  -5   1  17     3375.29     3519.61     30.99 o 
  -3   1  17     1216.35     1179.07     18.18 o 
  -1   1  17     1358.40     1345.40     18.84 o 
   1   1  17     5982.28     5820.33     50.60 o 
   3   1  17      155.32      112.01      8.28 o 
   5   1  17      127.76      238.59     11.54 o 
   7   1  17      231.07      227.50     13.62 o 
   9   1  17     2107.63     2012.69     38.29 o 
  11   1  17        9.81       15.66     10.37 o 
  13   1  17     2017.77     2040.21     59.21 o 
  15   1  17      359.63      367.38     29.23 o 
  17   1  17     1016.97     1050.80     39.70 o 
  19   1  17      345.32      294.90     30.89 o 
  21   1  17     1436.77     1416.55     47.26 o 
  23   1  17     1672.53     1749.17     61.41 o 
  25   1  17       63.22       46.41     27.35 o 
  27   1  17     2116.07     2289.27    114.79 o 
 -54   2  17        5.38       15.06     37.88 o 
 -52   2  17      666.31      697.11     54.05 o 
 -50   2  17       21.66       43.17     24.36 o 
 -48   2  17       17.32       23.31     21.76 o 
 -46   2  17        6.87       11.69     19.83 o 
 -44   2  17     1282.72     1385.14     47.23 o 
 -42   2  17      410.85      387.70     27.30 o 
 -40   2  17        0.75       -5.91     12.74 o 
 -38   2  17        0.12       -3.87     11.36 o 
 -36   2  17     1255.60     1391.36     35.94 o 
 -34   2  17      101.65       73.36     12.88 o 
 -32   2  17     1688.90     1549.57     34.78 o 
 -30   2  17     1833.99     1930.71     35.96 o 
 -28   2  17     2196.42     2204.69     36.12 o 
 -26   2  17      729.36      680.88     20.17 o 
 -24   2  17      515.84      484.36     22.13 o 
 -22   2  17       22.75       24.84      6.74 o 
 -20   2  17     1352.71     1319.51     31.66 o 
 -18   2  17     1457.25     1345.32     24.88 o 
 -16   2  17       98.26       87.05      8.88 o 
 -14   2  17      994.80      810.08     17.46 o 
 -12   2  17     1414.55     1386.60     22.04 o 
 -10   2  17    10613.82     9885.05     84.56 o 
  -8   2  17     2576.38     2538.94     32.01 o 
  -6   2  17       32.54       21.55      6.63 o 
  -4   2  17       72.10       39.80      7.44 o 
  -2   2  17     1518.04     1342.31     23.37 o 
   0   2  17      307.17      388.02     15.96 o 
   2   2  17     3665.58     4179.43     52.53 o 
   4   2  17      572.08      451.28     19.65 o 
   6   2  17     3225.89     3048.38     51.76 o 
   8   2  17       42.52       17.02     10.64 o 
  10   2  17     2102.02     2148.88     47.98 o 
  12   2  17      622.28      675.37     27.40 o 
  14   2  17     1418.24     1464.12     48.30 o 
  16   2  17      387.05      397.43     28.13 o 
  18   2  17        2.08       16.76     20.75 o 
  20   2  17      163.95      148.69     30.44 o 
  22   2  17      952.29      869.73     88.93 o 
  24   2  17       20.13       26.53     29.20 o 
  26   2  17       65.03       47.90     40.08 o 
 -51   3  17       84.15       82.08     47.15 o 
 -49   3  17      237.12      179.51     37.51 o 
 -47   3  17        0.05       -7.76     23.01 o 
 -45   3  17       54.92       35.79     23.21 o 
 -43   3  17      126.37      101.34     21.76 o 
 -41   3  17     1903.74     1796.74     51.66 o 
 -39   3  17      106.54      117.50     19.23 o 
 -37   3  17      930.98      920.05     35.30 o 
 -35   3  17     1420.10     1443.80     59.59 o 
 -33   3  17        0.26       14.72     12.56 o 
 -31   3  17      892.14      821.25     45.01 o 
 -29   3  17      272.85      317.36     23.38 o 
 -27   3  17     1130.19     1171.68     37.06 o 
 -25   3  17      274.43      213.22     21.69 o 
 -23   3  17     2914.32     3297.17     55.70 o 
 -21   3  17      203.09      345.04     19.16 o 
 -19   3  17       97.40       35.45     10.00 o 
 -17   3  17      282.97      179.11     14.29 o 
 -15   3  17      780.65      777.70     23.93 o 
 -13   3  17      473.17      423.43     19.25 o 
 -11   3  17       11.90        9.59      7.76 o 
  -9   3  17     1232.28     1156.69     31.48 o 
  -7   3  17       42.99       42.02      9.21 o 
  -5   3  17      246.45      248.63     20.82 o 
  -3   3  17      614.07      513.06     37.30 o 
  -1   3  17      834.85      795.85     31.03 o 
   1   3  17      644.45      724.56     40.04 o 
   3   3  17     1351.75     1286.92     40.19 o 
   5   3  17      460.16      468.56     26.99 o 
   7   3  17        6.63        1.43     13.25 o 
   9   3  17     2565.41     2572.92     58.57 o 
  11   3  17        6.54        5.17     13.96 o 
  13   3  17       97.24      100.94     19.07 o 
  15   3  17      519.24      537.80     32.11 o 
  17   3  17      956.74     1004.47     48.69 o 
  19   3  17      230.89      251.80     31.68 o 
  21   3  17       10.69       21.41     25.52 o 
  23   3  17      162.48      181.92     45.32 o 
 -48   4  17        9.75       15.06     28.26 o 
 -46   4  17       64.73       50.86     28.04 o 
 -44   4  17     1275.41     1415.37     66.18 o 
 -42   4  17      193.89      145.28     27.08 o 
 -40   4  17      223.54      212.48     28.52 o 
 -38   4  17      148.03      103.18     22.45 o 
 -36   4  17     1121.13     1141.84     47.79 o 
 -34   4  17      893.67      997.19     85.48 o 
 -32   4  17      161.82      116.05     19.74 o 
 -30   4  17       40.69       43.54     15.59 o 
 -28   4  17      346.74      295.41     32.16 o 
 -26   4  17       50.32       44.21     14.24 o 
 -24   4  17       11.15       18.59     11.23 o 
 -22   4  17     5367.84     5449.08    140.45 o 
 -20   4  17     4060.75     4078.91     65.51 o 
 -18   4  17      897.14      815.87     36.38 o 
 -16   4  17      234.30      157.10     19.20 o 
 -14   4  17     1733.25     1656.82     41.80 o 
 -12   4  17        4.82       12.07      9.57 o 
 -10   4  17      187.79      209.50     16.76 o 
  -8   4  17     1229.53     1172.75     33.17 o 
  -6   4  17      290.31      228.81     18.22 o 
  -4   4  17     1034.16      986.62     33.11 o 
  -2   4  17      132.95      121.81     15.88 o 
   0   4  17     1024.34     1090.76     36.85 o 
   2   4  17      191.84      166.09     19.22 o 
   4   4  17       10.08        4.52     12.38 o 
   6   4  17     8760.32     9071.30    126.84 o 
   8   4  17       17.98       -8.74     14.12 o 
  10   4  17     1409.51     1522.47     59.63 o 
  12   4  17      215.94      215.03     24.22 o 
  14   4  17     3493.61     3930.34     81.52 o 
  16   4  17       16.95       -3.46     18.72 o 
  18   4  17        1.32       -6.09     23.63 o 
  20   4  17      364.73      389.16     56.88 o 
 -43   5  17       73.78       44.18     30.11 o 
 -41   5  17      285.35      280.43     43.57 o 
 -39   5  17        2.18        5.49     20.44 o 
 -37   5  17      490.39      587.46     39.11 o 
 -35   5  17      109.35       96.56     23.35 o 
 -33   5  17       42.41       52.63     18.40 o 
 -31   5  17       91.49       85.97     19.32 o 
 -29   5  17      122.80      110.35     20.36 o 
 -27   5  17      446.18      486.54     44.41 o 
 -25   5  17      127.62      101.75     17.16 o 
 -23   5  17     1085.48     1176.68     40.18 o 
 -21   5  17       27.48       33.20     13.02 o 
 -19   5  17      162.05      158.68     16.70 o 
 -17   5  17      250.71      245.84     18.38 o 
 -15   5  17        0.17        0.33     10.07 o 
 -13   5  17        5.35       18.79     11.02 o 
 -11   5  17      110.91      116.56     14.07 o 
  -9   5  17      130.38      143.95     21.15 o 
  -7   5  17      208.37      189.64     20.95 o 
  -5   5  17       88.31       74.30     13.49 o 
  -3   5  17       62.25       55.84     13.14 o 
  -1   5  17        2.45       34.39     13.10 o 
   1   5  17        7.38       24.02     13.37 o 
   3   5  17        0.22       12.09     14.34 o 
   5   5  17       82.13       68.94     16.46 o 
   7   5  17      109.50       57.62     17.23 o 
   9   5  17       22.16       16.05     17.76 o 
  11   5  17        4.44       11.07     19.80 o 
  13   5  17       16.34       41.32     25.74 o 
  15   5  17      451.52      440.05     46.61 o 
 -34   6  17      102.17       90.36     22.65 o 
 -32   6  17       97.28       75.79     19.66 o 
 -30   6  17        7.73       14.42     22.32 o 
 -28   6  17     1345.93     1578.68     58.78 o 
 -26   6  17      873.54      930.62    119.81 o 
 -24   6  17      599.85      609.56     38.36 o 
 -22   6  17      337.37      337.85     29.74 o 
 -20   6  17     1007.74     1002.00     43.05 o 
 -18   6  17     1241.07     1292.48     54.88 o 
 -16   6  17       52.99       88.84     18.69 o 
 -14   6  17        0.80       22.41     22.83 o 
 -12   6  17       41.09       56.82     24.26 o 
 -10   6  17     1512.52     1685.45    119.43 o 
  -8   6  17       17.23       32.12     14.62 o 
  -6   6  17       53.68       58.30     16.95 o 
  -4   6  17      119.10      103.41     19.77 o 
  -2   6  17       58.18       45.09     16.65 o 
   0   6  17        3.80       16.99     16.04 o 
   2   6  17      138.71      127.05     21.47 o 
   4   6  17      176.24      115.88     29.92 o 
   6   6  17        2.19        1.06     23.52 o 
 -56   0  18      566.35      592.38     83.51 o 
 -54   0  18      345.52      323.54     63.26 o 
 -52   0  18     1737.30     1858.92     81.90 o 
 -50   0  18      930.14     1007.18     58.09 o 
 -48   0  18      316.17      337.99     55.71 o 
 -46   0  18     1639.17     1640.64     63.21 o 
 -44   0  18      525.58      520.49     34.92 o 
 -42   0  18     1727.23     1615.34     50.31 o 
 -40   0  18     2294.15     2265.33    121.16 o 
 -38   0  18     6762.64     6842.90    118.07 o 
 -36   0  18     1843.16     1846.71     64.62 o 
 -34   0  18     9096.44     9032.52    168.86 o 
 -32   0  18    10486.63    10718.60    140.27 o 
 -30   0  18     4780.03     4804.18     72.12 o 
 -28   0  18      221.12      182.94     15.15 o 
 -26   0  18      166.95      237.25     12.95 o 
 -24   0  18    22258.01    22360.82    208.22 o 
 -22   0  18    11713.50    12591.15    136.50 o 
 -20   0  18     5319.23     5436.40     69.19 o 
 -18   0  18     3858.53     4036.43     55.09 o 
 -16   0  18    10516.07    11033.98    122.03 o 
 -14   0  18      318.24      312.53     14.82 o 
 -12   0  18      328.71      334.17     19.14 o 
 -10   0  18      471.30      418.07     13.91 o 
  -8   0  18       25.37       18.97      5.78 o 
  -6   0  18     1092.51     1142.20     22.11 o 
  -4   0  18     7184.39     6490.46     66.06 o 
  -2   0  18     1649.15     1458.88     25.48 o 
   0   0  18     5927.97     5753.68     77.39 o 
   2   0  18        2.46       -2.29      8.30 o 
   4   0  18     9126.04     8477.18    125.26 o 
   6   0  18       67.62       79.27     15.19 o 
   8   0  18     3908.60     4029.70     86.69 o 
  10   0  18      552.66      512.51     35.12 o 
  12   0  18     3957.67     3840.89    203.00 o 
  14   0  18      580.10      453.43     61.12 o 
  16   0  18      245.59      282.52     32.50 o 
  18   0  18       57.35       64.91     22.87 o 
  20   0  18     1085.78     1089.51     53.73 o 
  22   0  18      333.98      324.27     53.90 o 
  24   0  18      403.28      427.59     71.78 o 
  26   0  18     1245.34     1387.24    112.83 o 
 -55   1  18       64.57      105.68     38.07 o 
 -53   1  18       70.18       65.69     25.16 o 
 -51   1  18      102.70       86.87     22.69 o 
 -49   1  18      565.71      581.61     35.49 o 
 -47   1  18       52.37       26.40     15.45 o 
 -45   1  18     1383.04     1406.10     41.31 o 
 -43   1  18        2.69       12.19     11.70 o 
 -41   1  18     1215.96     1264.69     34.00 o 
 -39   1  18      775.96      769.46     25.67 o 
 -37   1  18     1376.92     1330.94     29.93 o 
 -35   1  18     2917.57     2870.78     39.56 o 
 -33   1  18     3977.77     4074.61     47.57 o 
 -31   1  18     3424.96     3551.37     41.67 o 
 -29   1  18     1841.42     1869.59     23.76 o 
 -27   1  18      106.95      119.41      7.30 o 
 -25   1  18      372.90      416.96     12.23 o 
 -23   1  18     1888.30     2071.67     23.80 o 
 -21   1  18     3504.40     3651.72     34.89 o 
 -19   1  18     1155.55     1310.50     20.14 o 
 -17   1  18      226.38      217.36      7.76 o 
 -15   1  18     8191.29     7900.49     58.22 o 
 -13   1  18     1470.61     1436.57     21.63 o 
 -11   1  18     4300.14     4592.34     40.55 o 
  -9   1  18     1663.19     1610.27     20.08 o 
  -7   1  18      632.06      721.02     20.59 o 
  -5   1  18     2866.96     2740.22     28.74 o 
  -3   1  18      414.83      487.70     18.40 o 
  -1   1  18     1490.55     1409.66     20.93 o 
   1   1  18      129.71      231.56     10.33 o 
   3   1  18     3868.27     3947.69     41.98 o 
   5   1  18      111.01       73.65      9.42 o 
   7   1  18     4334.88     4037.46     56.16 o 
   9   1  18      359.39      339.36     18.65 o 
  11   1  18       19.87       21.39     12.05 o 
  13   1  18     1419.86     1427.55     38.38 o 
  15   1  18       31.50       61.15     17.47 o 
  17   1  18       78.40       35.37     17.01 o 
  19   1  18       61.17       48.81     18.20 o 
  21   1  18     1686.36     1614.01     58.83 o 
  23   1  18        7.09       37.75     24.60 o 
  25   1  18      363.83      391.70     67.17 o 
 -54   2  18      689.58      740.40     74.01 o 
 -52   2  18        2.41        1.12     23.83 o 
 -50   2  18      698.91      744.91     44.92 o 
 -48   2  18      980.92     1019.56     48.62 o 
 -46   2  18        0.23       -7.38     19.43 o 
 -44   2  18      141.54      154.68     21.78 o 
 -42   2  18      247.63      225.88     21.45 o 
 -40   2  18      632.91      629.92     42.27 o 
 -38   2  18      478.52      484.45     24.57 o 
 -36   2  18     1490.76     1451.40     43.54 o 
 -34   2  18      319.46      301.84     19.50 o 
 -32   2  18        3.98       21.87      9.06 o 
 -30   2  18        0.59        2.06      7.93 o 
 -28   2  18     1224.91     1070.12     29.41 o 
 -26   2  18      318.80      279.69     21.09 o 
 -24   2  18      527.92      498.35     25.03 o 
 -22   2  18      322.87      363.26     16.04 o 
 -20   2  18       71.36       55.73      7.83 o 
 -18   2  18      265.95      192.35     10.95 o 
 -16   2  18      110.28       52.59      7.29 o 
 -14   2  18       10.44       25.62      6.33 o 
 -12   2  18     4129.16     4125.87     44.36 o 
 -10   2  18    11280.84    11151.90     94.92 o 
  -8   2  18    15810.88    15738.03    131.26 o 
  -6   2  18      598.50      582.47     16.94 o 
  -4   2  18      479.96      425.92     17.02 o 
  -2   2  18       29.56       50.14      8.01 o 
   0   2  18     3603.48     4069.70     51.38 o 
   2   2  18     2852.74     2773.23     39.61 o 
   4   2  18     1012.78      841.26     25.06 o 
   6   2  18     3130.77     3147.13     50.81 o 
   8   2  18      895.07      873.07     28.69 o 
  10   2  18      843.30      822.74     29.24 o 
  12   2  18     2094.74     2140.27     49.76 o 
  14   2  18      937.70     1002.10     46.95 o 
  16   2  18      328.02      275.88     29.17 o 
  18   2  18      640.32      574.92     39.12 o 
  20   2  18      474.43      441.92     39.81 o 
  22   2  18       75.43       50.70     27.92 o 
  24   2  18      338.17      330.78     55.39 o 
 -51   3  18        1.78       -8.13     41.33 o 
 -49   3  18      163.61      169.49     35.28 o 
 -47   3  18      131.69      101.56     34.65 o 
 -45   3  18      506.43      459.90     37.37 o 
 -43   3  18        0.34       16.16     17.46 o 
 -41   3  18      559.17      658.67     35.05 o 
 -39   3  18      587.16      610.94     31.06 o 
 -37   3  18      414.12      387.54     26.74 o 
 -35   3  18      776.24      706.92     35.69 o 
 -33   3  18      137.26      186.04     21.07 o 
 -31   3  18       28.08       32.62     12.82 o 
 -29   3  18      384.96      296.92     27.82 o 
 -27   3  18     1185.32     1141.66     36.02 o 
 -25   3  18     9619.08     9624.05    124.74 o 
 -23   3  18     4868.51     4580.49     74.03 o 
 -21   3  18     1338.28     1149.27     31.24 o 
 -19   3  18     1223.81     1114.13     30.61 o 
 -17   3  18     6929.90     6649.29     86.32 o 
 -15   3  18        0.51       -4.91      8.21 o 
 -13   3  18     1691.59     1640.03     36.65 o 
 -11   3  18     2186.73     2070.08     40.36 o 
  -9   3  18       92.07       53.61     10.51 o 
  -7   3  18     3219.66     3302.49     54.27 o 
  -5   3  18      738.60      757.75     27.91 o 
  -3   3  18      511.64      478.74     25.62 o 
  -1   3  18     1218.79     1154.27     37.53 o 
   1   3  18      132.61      110.69     17.05 o 
   3   3  18      144.54      101.43     17.59 o 
   5   3  18     3460.15     3268.60     64.93 o 
   7   3  18       26.72       13.22     13.74 o 
   9   3  18      304.67      272.42     29.75 o 
  11   3  18      162.04      126.49     19.65 o 
  13   3  18     4529.63     4794.58     84.03 o 
  15   3  18      377.00      326.88     29.64 o 
  17   3  18      438.05      428.53     36.79 o 
  19   3  18      359.42      346.98     36.20 o 
  21   3  18     1551.51     1819.10    102.84 o 
 -48   4  18       53.23       33.18     46.01 o 
 -46   4  18        0.51       18.77     25.24 o 
 -44   4  18        0.04       16.85     22.20 o 
 -42   4  18        5.77       18.36     21.41 o 
 -40   4  18       21.25       28.28     19.12 o 
 -38   4  18      258.12      156.75     24.92 o 
 -36   4  18      205.49      188.34     25.17 o 
 -34   4  18     1089.77     1210.60     47.70 o 
 -32   4  18      928.36      915.25     41.14 o 
 -30   4  18      427.00      439.80     28.37 o 
 -28   4  18      617.00      541.68     43.17 o 
 -26   4  18       47.16       49.37     14.96 o 
 -24   4  18     3777.79     3709.87    112.97 o 
 -22   4  18      596.73      557.87     27.10 o 
 -20   4  18       37.37       40.38     11.64 o 
 -18   4  18      254.15      212.04     17.14 o 
 -16   4  18       15.95       11.95      9.94 o 
 -14   4  18      270.32      249.74     17.84 o 
 -12   4  18     1016.95      939.54     34.99 o 
 -10   4  18       87.33       57.82     12.88 o 
  -8   4  18       25.92       11.65     10.59 o 
  -6   4  18       92.86       70.17     13.38 o 
  -4   4  18      244.74      217.85     19.03 o 
  -2   4  18       77.02       58.27     14.87 o 
   0   4  18      775.07      707.22     32.43 o 
   2   4  18       10.31       26.99     14.22 o 
   4   4  18        5.54       -2.68     14.00 o 
   6   4  18     1252.73     1335.66     43.88 o 
   8   4  18      279.06      239.27     34.10 o 
  10   4  18        1.20       23.61     17.00 o 
  12   4  18      165.91      146.05     23.53 o 
  14   4  18      319.60      369.50     32.27 o 
  16   4  18      208.78      155.09     28.07 o 
  18   4  18       49.86       27.42     31.28 o 
 -43   5  18     1484.44     1763.60    205.29 o 
 -41   5  18      289.30      421.83     54.91 o 
 -39   5  18        4.25        9.03     20.46 o 
 -37   5  18      583.19      578.95     39.03 o 
 -35   5  18       79.56       29.39     18.00 o 
 -33   5  18       26.15       21.53     17.53 o 
 -31   5  18      343.92      392.80     37.24 o 
 -29   5  18      758.92      808.30     66.62 o 
 -27   5  18      156.91      167.60     21.77 o 
 -25   5  18      436.96      460.81     27.37 o 
 -23   5  18      202.66      170.12     19.48 o 
 -21   5  18      518.35      453.64     26.02 o 
 -19   5  18       98.34       89.21     15.13 o 
 -17   5  18     1881.41     2156.51     46.64 o 
 -15   5  18      681.33      637.90     35.41 o 
 -13   5  18      928.06      887.77     30.14 o 
 -11   5  18      832.88      858.39     41.92 o 
  -9   5  18      514.24      606.37     30.77 o 
  -7   5  18        9.50        7.39     11.58 o 
  -5   5  18       62.92       65.33     14.29 o 
  -3   5  18      265.58      261.64     25.59 o 
  -1   5  18     1010.76     1022.63     36.64 o 
   1   5  18      340.70      286.96     25.06 o 
   3   5  18      115.45      109.12     20.53 o 
   5   5  18       24.35       29.83     15.29 o 
   7   5  18       18.13       25.70     16.63 o 
   9   5  18       39.68        8.76     19.33 o 
  11   5  18       46.21       40.70     24.93 o 
  13   5  18      660.97      567.96     49.53 o 
 -34   6  18        2.14       -3.36     18.79 o 
 -32   6  18      157.03      233.48     42.53 o 
 -30   6  18      141.73      151.69     28.90 o 
 -28   6  18      128.79      164.67     25.40 o 
 -26   6  18       95.56       86.04     23.55 o 
 -24   6  18       44.06       49.31     20.54 o 
 -22   6  18     1206.12     1383.10     67.88 o 
 -20   6  18      461.49      520.30     36.93 o 
 -18   6  18      240.13      245.92     25.50 o 
 -16   6  18       25.70       41.41     17.86 o 
 -14   6  18        0.02       14.54     16.19 o 
 -12   6  18        2.39       10.60     15.21 o 
 -10   6  18       17.34       39.38     15.02 o 
  -8   6  18       65.14       66.26     16.94 o 
  -6   6  18        5.31       -0.62     15.26 o 
  -4   6  18      331.03      358.71     30.97 o 
  -2   6  18      158.97      162.27     21.59 o 
   0   6  18       56.13       70.95     19.42 o 
   2   6  18      199.12      194.56     44.67 o 
   4   6  18      129.83       94.81     25.11 o 
   6   6  18      134.65      120.68     41.61 o 
 -55   1  19      852.89      964.46     77.96 o 
 -53   1  19       46.74       52.24     24.77 o 
 -51   1  19        0.07        8.38     19.92 o 
 -49   1  19       16.51       37.49     16.98 o 
 -47   1  19      389.12      403.01     25.07 o 
 -45   1  19      297.41      298.16     22.06 o 
 -43   1  19        6.81       20.31     12.04 o 
 -41   1  19      827.67      938.02     29.93 o 
 -39   1  19     1604.55     1496.59     35.65 o 
 -37   1  19     1103.92     1094.83     27.32 o 
 -35   1  19      869.24      866.13     21.16 o 
 -33   1  19     3776.24     3675.17     46.30 o 
 -31   1  19     7643.14     7561.68     66.17 o 
 -29   1  19      379.44      352.56     16.08 o 
 -27   1  19      242.24      227.45     10.94 o 
 -25   1  19     3900.95     4129.44     38.56 o 
 -23   1  19      170.92      188.18      8.48 o 
 -21   1  19      275.05      221.04      8.63 o 
 -19   1  19      936.06      974.03     15.59 o 
 -17   1  19     9719.95     9770.74     72.38 o 
 -15   1  19     2972.40     2843.58     28.98 o 
 -13   1  19     2110.98     2055.41     23.17 o 
 -11   1  19        1.87       17.91      4.84 o 
  -9   1  19      649.23      694.13     14.42 o 
  -7   1  19      486.77      466.48     12.86 o 
  -5   1  19    17956.92    17555.78    125.53 o 
  -3   1  19     2919.99     2836.26     30.79 o 
  -1   1  19      956.34      723.69     15.98 o 
   1   1  19      413.07      362.47     13.06 o 
   3   1  19     4058.34     4516.62     52.90 o 
   5   1  19       80.85       59.69     10.00 o 
   7   1  19      460.75      435.98     20.04 o 
   9   1  19     2493.70     2430.12     48.74 o 
  11   1  19     4222.53     4387.83     73.19 o 
  13   1  19      935.23      964.04     36.21 o 
  15   1  19     2175.49     2318.15     77.28 o 
  17   1  19     1073.29     1168.25     42.95 o 
  19   1  19      970.10     1031.00     48.53 o 
  21   1  19       35.70       25.24     23.09 o 
  23   1  19     1008.19     1180.77     59.45 o 
  25   1  19      165.92      129.04     44.41 o 
 -54   2  19      314.82      276.31     47.02 o 
 -52   2  19        1.87        7.03     24.27 o 
 -50   2  19       58.62       21.78     23.50 o 
 -48   2  19       76.64       79.00     24.40 o 
 -46   2  19     1067.87     1067.27     43.97 o 
 -44   2  19        2.21        8.00     15.06 o 
 -42   2  19     1792.58     1888.15     82.05 o 
 -40   2  19        0.02       10.89     12.89 o 
 -38   2  19      286.11      249.16     19.19 o 
 -36   2  19       99.03       77.55     13.27 o 
 -34   2  19      548.60      596.76     23.20 o 
 -32   2  19       32.73       52.33     10.34 o 
 -30   2  19      595.89      429.04     20.25 o 
 -28   2  19     1632.07     1338.68     31.11 o 
 -26   2  19     2794.77     2855.58     47.43 o 
 -24   2  19     1922.68     1684.92     37.57 o 
 -22   2  19     1352.65     1435.33     28.16 o 
 -20   2  19       46.91       77.09      8.75 o 
 -18   2  19    12270.80    12327.34    110.71 o 
 -16   2  19     1470.94     1329.93     23.11 o 
 -14   2  19     4336.96     4294.85     46.39 o 
 -12   2  19      885.03      883.40     19.94 o 
 -10   2  19     8479.95     8392.16     79.29 o 
  -8   2  19     3102.77     3013.77     42.87 o 
  -6   2  19      174.87      124.02     10.33 o 
  -4   2  19     3315.09     3227.41     40.63 o 
  -2   2  19     1371.95     1319.90     26.01 o 
   0   2  19      193.62       99.95     11.15 o 
   2   2  19     4748.28     4574.70     71.09 o 
   4   2  19     1083.81     1012.29     30.41 o 
   6   2  19     1921.54     1888.47     39.17 o 
   8   2  19      813.19      806.68     40.65 o 
  10   2  19      497.44      425.29     26.17 o 
  12   2  19       39.97       12.45     15.06 o 
  14   2  19        0.04       -5.64     16.41 o 
  16   2  19     1033.22     1033.11     65.41 o 
  18   2  19       30.21        8.21     24.06 o 
  20   2  19      828.64      866.49     55.26 o 
  22   2  19       16.38       -9.06     50.97 o 
  24   2  19      687.38      593.55     67.05 o 
 -51   3  19        0.11       11.48     29.50 o 
 -49   3  19       62.53       39.09     25.76 o 
 -47   3  19      250.18      285.81     34.05 o 
 -45   3  19       41.29       49.33     22.08 o 
 -43   3  19       60.54       82.78     22.65 o 
 -41   3  19       16.87        6.56     17.06 o 
 -39   3  19      282.73      271.69     24.35 o 
 -37   3  19      329.37      286.35     24.11 o 
 -35   3  19     1191.32     1268.63     46.30 o 
 -33   3  19        0.15        0.78     12.79 o 
 -31   3  19     1342.95     1218.24     41.20 o 
 -29   3  19       68.72      100.36     15.00 o 
 -27   3  19      213.32      221.45     20.36 o 
 -25   3  19      213.53      211.66     17.94 o 
 -23   3  19      132.67       86.07     14.00 o 
 -21   3  19      136.56      128.46     14.45 o 
 -19   3  19     2050.90     2015.95     43.49 o 
 -17   3  19     4680.14     4677.23     71.53 o 
 -15   3  19     1716.84     1743.07     48.47 o 
 -13   3  19        0.25       -1.56      8.74 o 
 -11   3  19      273.11      254.05     21.01 o 
  -9   3  19       59.92       72.61     11.61 o 
  -7   3  19     1374.82     1421.19     53.89 o 
  -5   3  19       45.53       39.44     12.45 o 
  -3   3  19      872.23      795.62     40.66 o 
  -1   3  19     1013.83     1046.09     39.61 o 
   1   3  19      523.24      470.87     28.42 o 
   3   3  19      399.30      392.61     27.82 o 
   5   3  19        1.59        2.40     13.83 o 
   7   3  19        2.06       -7.56     14.11 o 
   9   3  19        4.66        1.02     14.97 o 
  11   3  19      105.86      105.07     20.19 o 
  13   3  19      155.18      183.91     24.98 o 
  15   3  19      748.28      699.37     43.17 o 
  17   3  19      104.12      130.76     28.45 o 
  19   3  19      315.02      380.91     43.82 o 
  21   3  19       33.75       47.67     39.29 o 
 -48   4  19        1.29       12.06     29.63 o 
 -46   4  19      368.07      351.79     39.98 o 
 -44   4  19      413.41      420.43     38.54 o 
 -42   4  19      998.86     1096.29     68.26 o 
 -40   4  19      478.83      571.56     39.92 o 
 -38   4  19      794.07      725.94     41.52 o 
 -36   4  19      126.29      147.41     28.69 o 
 -34   4  19     1292.14     1484.19     56.16 o 
 -32   4  19       75.23       78.94     17.61 o 
 -30   4  19      458.16      384.69     29.15 o 
 -28   4  19     1024.47      990.38     58.20 o 
 -26   4  19     2634.03     2895.75     71.54 o 
 -24   4  19     1566.73     1580.82     55.35 o 
 -22   4  19     1079.13     1069.17     33.86 o 
 -20   4  19      412.86      374.11     25.12 o 
 -18   4  19     3547.77     3599.13     89.54 o 
 -16   4  19      194.51      189.78     16.93 o 
 -14   4  19      282.38      264.98     18.74 o 
 -12   4  19     1481.32     1425.66     51.67 o 
 -10   4  19      886.24      838.73     31.02 o 
  -8   4  19        1.05       -3.05     10.62 o 
  -6   4  19      201.42      219.20     19.85 o 
  -4   4  19     3917.25     3913.00     87.30 o 
  -2   4  19       13.38        8.09     12.96 o 
   0   4  19     1174.31     1229.85     41.77 o 
   2   4  19     1056.17     1009.31     57.01 o 
   4   4  19      118.66       88.71     17.93 o 
   6   4  19       27.09       47.47     16.55 o 
   8   4  19       19.23       29.54     16.70 o 
  10   4  19      169.41      114.86     21.64 o 
  12   4  19      521.47      494.53     44.49 o 
  14   4  19      106.63       63.42     23.68 o 
  16   4  19      222.68      157.80     37.26 o 
  18   4  19       15.11      -27.09     53.90 o 
 -43   5  19      839.73     1021.81     85.03 o 
 -41   5  19      238.24      178.80     31.78 o 
 -39   5  19      237.01      228.70     31.79 o 
 -37   5  19        0.05        7.35     18.60 o 
 -35   5  19        0.21       27.01     17.79 o 
 -33   5  19       16.92       20.32     16.27 o 
 -31   5  19       54.32       48.73     17.77 o 
 -29   5  19      436.71      433.17     32.80 o 
 -27   5  19       45.63       62.21     16.89 o 
 -25   5  19       11.65       37.08     14.60 o 
 -23   5  19       90.14       93.05     17.24 o 
 -21   5  19        9.89       34.77     13.93 o 
 -19   5  19      270.10      218.70     28.37 o 
 -17   5  19        0.61       12.11     12.28 o 
 -15   5  19        0.96        4.61     11.60 o 
 -13   5  19        6.10       26.74     11.98 o 
 -11   5  19      402.03      394.45     27.02 o 
  -9   5  19        0.18       15.92     11.72 o 
  -7   5  19      142.12       88.80     14.98 o 
  -5   5  19      939.26      994.18     40.50 o 
  -3   5  19      183.34      165.10     19.40 o 
  -1   5  19      260.86      267.81     22.58 o 
   1   5  19       31.36       42.47     14.99 o 
   3   5  19      567.23      537.77     30.00 o 
   5   5  19      632.66      600.64     32.99 o 
   7   5  19      273.26      242.43     25.29 o 
   9   5  19       31.17       36.90     23.90 o 
  11   5  19      264.28      285.83     75.09 o 
 -34   6  19        4.12       18.53     19.99 o 
 -32   6  19        0.14       19.61     18.30 o 
 -30   6  19      481.14      496.42     31.73 o 
 -28   6  19      168.74      123.08     32.27 o 
 -26   6  19        1.11        7.78     22.35 o 
 -24   6  19       90.72       63.46     22.31 o 
 -22   6  19      635.66      652.13     38.95 o 
 -20   6  19      386.66      364.37     37.17 o 
 -18   6  19       28.80        4.01     18.38 o 
 -16   6  19      174.58      139.23     22.17 o 
 -14   6  19        7.58        7.74     12.86 o 
 -12   6  19       49.07       50.41     14.59 o 
 -10   6  19      585.08      649.30     32.42 o 
  -8   6  19        4.35       12.57     14.07 o 
  -6   6  19       15.00       12.24     14.91 o 
  -4   6  19        0.08       -1.41     15.28 o 
  -2   6  19      395.95      434.12     31.35 o 
   0   6  19     1193.05     1263.60     62.32 o 
   2   6  19       79.13       47.82     22.18 o 
   4   6  19      239.72      208.56     35.23 o 
 -56   0  20     1035.70     1246.20    111.72 o 
 -54   0  20      138.03      220.38     66.89 o 
 -52   0  20      487.82      479.28     84.99 o 
 -50   0  20     1181.08     1130.18     50.04 o 
 -48   0  20      111.51       67.10     21.11 o 
 -46   0  20     2964.09     3137.23     81.40 o 
 -44   0  20     2988.72     3126.71     74.11 o 
 -42   0  20      676.54      705.37     35.24 o 
 -40   0  20     5199.38     5145.71     98.23 o 
 -38   0  20        3.83       26.89     14.03 o 
 -36   0  20        6.11       22.03     13.36 o 
 -34   0  20       58.90       32.68     18.11 o 
 -32   0  20     5567.33     5653.40     92.18 o 
 -30   0  20     3658.23     3600.50     62.48 o 
 -28   0  20    13520.96    12984.72    159.02 o 
 -26   0  20       29.47       15.70     10.23 o 
 -24   0  20     1636.61     1481.76     28.54 o 
 -22   0  20     6624.72     6333.94     76.37 o 
 -20   0  20       11.97       19.26      7.22 o 
 -18   0  20     2327.08     2413.59     44.01 o 
 -16   0  20      816.20      882.00     21.39 o 
 -14   0  20    31734.37    31544.09    280.85 o 
 -12   0  20     2151.29     2206.13     34.99 o 
 -10   0  20    11577.44    11437.97    103.05 o 
  -8   0  20       79.82       62.38      8.14 o 
  -6   0  20     1506.90     1415.76     28.53 o 
  -4   0  20      126.11      112.10     13.10 o 
  -2   0  20     4981.62     4570.88     78.53 o 
   0   0  20       28.18       73.55     13.44 o 
   2   0  20     2277.16     2617.71     79.70 o 
   4   0  20      539.03      457.58     27.03 o 
   6   0  20     2042.28     1960.51     56.70 o 
   8   0  20      455.81      423.49     33.42 o 
  10   0  20     1856.66     2108.71     69.26 o 
  12   0  20     2472.54     2571.23     78.98 o 
  14   0  20     5465.55     5742.22    132.68 o 
  16   0  20     3223.60     3508.88     97.13 o 
  18   0  20       23.24      -11.52     20.76 o 
  20   0  20       24.55       35.37     33.51 o 
  22   0  20     3379.15     3586.65    182.66 o 
  24   0  20      603.46      646.00     85.74 o 
 -55   1  20       15.34        4.05     28.07 o 
 -53   1  20        7.32       11.21     20.55 o 
 -51   1  20        2.44       13.19     22.30 o 
 -49   1  20       29.26       26.09     15.51 o 
 -47   1  20      322.53      340.72     32.50 o 
 -45   1  20      411.86      331.60     22.76 o 
 -43   1  20      232.86      197.10     19.50 o 
 -41   1  20     1772.85     1774.73     39.97 o 
 -39   1  20      352.57      322.53     18.63 o 
 -37   1  20      543.83      561.57     20.93 o 
 -35   1  20      375.56      383.60     18.32 o 
 -33   1  20      395.16      396.92     17.78 o 
 -31   1  20      994.33      950.47     21.73 o 
 -29   1  20      258.08      224.70     11.76 o 
 -27   1  20     6132.35     5895.43     50.92 o 
 -25   1  20      617.39      598.50     13.43 o 
 -23   1  20      905.31      979.46     19.44 o 
 -21   1  20     2815.56     3016.13     31.35 o 
 -19   1  20      658.42      617.12     16.84 o 
 -17   1  20      650.17      689.51     13.40 o 
 -15   1  20     2264.73     2208.75     25.18 o 
 -13   1  20     2412.07     2371.15     27.28 o 
 -11   1  20      144.94      111.24      7.05 o 
  -9   1  20     1551.84     1654.94     21.79 o 
  -7   1  20       10.73        3.83      6.29 o 
  -5   1  20     2724.67     2603.97     29.35 o 
  -3   1  20     1530.24     1477.00     22.42 o 
  -1   1  20     1456.75     1702.97     26.06 o 
   1   1  20     1542.62     1422.44     26.41 o 
   3   1  20     2489.81     2245.05     35.83 o 
   5   1  20        2.56       -7.97      7.97 o 
   7   1  20      255.20      223.99     18.22 o 
   9   1  20      115.54      120.52     16.00 o 
  11   1  20      175.50      194.32     19.17 o 
  13   1  20     1271.44     1468.47     45.88 o 
  15   1  20       75.54       80.17     19.34 o 
  17   1  20       28.58       41.28     20.79 o 
  19   1  20      128.87      122.54     26.40 o 
  21   1  20        1.72        9.41     26.31 o 
  23   1  20       45.09       13.41     42.03 o 
 -54   2  20       51.11       40.50     34.14 o 
 -52   2  20        4.39       49.58     25.17 o 
 -50   2  20      213.60      163.03     29.03 o 
 -48   2  20      867.01      793.50     49.66 o 
 -46   2  20       95.41      101.85     20.70 o 
 -44   2  20      138.59      128.58     19.90 o 
 -42   2  20      215.97      159.00     19.44 o 
 -40   2  20      332.77      298.33     28.04 o 
 -38   2  20     1443.44     1454.34     58.75 o 
 -36   2  20     2410.23     2341.45     46.42 o 
 -34   2  20     2902.86     2958.01     48.96 o 
 -32   2  20      633.09      614.16     22.78 o 
 -30   2  20      102.40       98.99     11.71 o 
 -28   2  20     4152.61     3677.30     55.21 o 
 -26   2  20     3587.44     3282.72     53.72 o 
 -24   2  20       29.50       45.83      9.34 o 
 -22   2  20     1694.30     1655.96     31.94 o 
 -20   2  20      558.21      520.32     17.57 o 
 -18   2  20     5143.05     5266.87     58.29 o 
 -16   2  20     8845.31     9041.31     81.66 o 
 -14   2  20     8949.94     8836.04     84.63 o 
 -12   2  20     2017.80     2019.33     31.70 o 
 -10   2  20     5684.88     5579.46     60.88 o 
  -8   2  20     3159.48     3145.71     41.81 o 
  -6   2  20      775.26      703.52     19.08 o 
  -4   2  20      499.88      508.06     17.10 o 
  -2   2  20    11453.89    11246.79    113.49 o 
   0   2  20      641.59      613.67     21.27 o 
   2   2  20     2012.62     1975.29     50.79 o 
   4   2  20      185.88      173.09     16.43 o 
   6   2  20      644.38      627.02     29.09 o 
   8   2  20     1135.87     1069.85     36.64 o 
  10   2  20     1995.23     1885.74     52.13 o 
  12   2  20      568.00      598.53     32.99 o 
  14   2  20      381.49      371.61     34.45 o 
  16   2  20       25.65       47.53     26.18 o 
  18   2  20       56.79       47.46     26.77 o 
  20   2  20      557.20      607.07     54.42 o 
  22   2  20      829.56      867.82     92.31 o 
 -51   3  20      818.46      977.41     64.77 o 
 -49   3  20      289.51      284.48     37.46 o 
 -47   3  20      265.92      344.49     47.38 o 
 -45   3  20       11.67      -10.51     20.24 o 
 -43   3  20     1205.80     1250.34     48.75 o 
 -41   3  20        2.65        6.92     16.18 o 
 -39   3  20        1.15       10.35     14.32 o 
 -37   3  20      429.69      413.39     27.62 o 
 -35   3  20     7753.00     7940.44    136.98 o 
 -33   3  20        1.38       11.35     13.06 o 
 -31   3  20       81.28       42.87     14.65 o 
 -29   3  20      475.43      480.57     33.77 o 
 -27   3  20      374.50      316.55     22.28 o 
 -25   3  20       77.89       73.79     14.10 o 
 -23   3  20     2519.83     2653.27     53.04 o 
 -21   3  20     1053.90     1136.53     35.75 o 
 -19   3  20      565.30      472.75     23.55 o 
 -17   3  20     2758.25     2698.50     51.34 o 
 -15   3  20     6277.30     6196.03     88.29 o 
 -13   3  20        1.34       -1.68      9.08 o 
 -11   3  20      250.96      214.78     17.52 o 
  -9   3  20      190.45      175.04     16.47 o 
  -7   3  20     8158.66     7858.02    113.86 o 
  -5   3  20     2206.15     2037.59     49.44 o 
  -3   3  20     1390.64     1254.43     44.59 o 
  -1   3  20     6051.30     6128.71    100.11 o 
   1   3  20     5375.03     5593.43    107.39 o 
   3   3  20      216.42      179.75     23.63 o 
   5   3  20      645.97      666.24     34.35 o 
   7   3  20     2423.02     2351.02     54.48 o 
   9   3  20      327.85      390.36     27.83 o 
  11   3  20        5.27      -12.42     16.43 o 
  13   3  20     1434.05     1425.60     62.88 o 
  15   3  20      192.12      152.62     29.19 o 
  17   3  20        0.68       -0.39     25.89 o 
  19   3  20      176.42      174.41     39.17 o 
 -48   4  20      318.80      356.09     62.54 o 
 -46   4  20       21.92       27.82     24.81 o 
 -44   4  20      144.52      128.64     29.88 o 
 -42   4  20      293.10      250.25     31.75 o 
 -40   4  20      663.59      714.42     43.34 o 
 -38   4  20        0.43        1.80     16.92 o 
 -36   4  20     1488.75     1610.16     81.17 o 
 -34   4  20      187.52      162.32     21.89 o 
 -32   4  20       62.03       75.62     17.52 o 
 -30   4  20      162.91      200.28     23.56 o 
 -28   4  20      923.52      892.89     43.65 o 
 -26   4  20      702.43      687.60     34.90 o 
 -24   4  20     1439.00     1377.19     41.31 o 
 -22   4  20     4545.08     4917.72     93.76 o 
 -20   4  20        6.74        7.21     10.95 o 
 -18   4  20      294.87      278.20     20.10 o 
 -16   4  20      185.47      191.01     17.42 o 
 -14   4  20        2.73       17.29     11.11 o 
 -12   4  20     1333.58     1309.61     37.91 o 
 -10   4  20     1144.49      998.48     41.19 o 
  -8   4  20      470.79      450.66     25.76 o 
  -6   4  20        1.08       23.24     12.98 o 
  -4   4  20     1298.96     1429.15     66.36 o 
  -2   4  20     1037.75     1066.38     39.83 o 
   0   4  20      669.24      600.51     37.65 o 
   2   4  20      169.15      142.12     20.96 o 
   4   4  20      172.81      168.55     21.21 o 
   6   4  20      706.12      657.91     35.39 o 
   8   4  20      633.05      580.61     35.67 o 
  10   4  20      125.57       63.45     20.34 o 
  12   4  20       41.30       29.46     20.57 o 
  14   4  20       53.23       40.67     28.19 o 
  16   4  20        0.06        1.97     33.55 o 
 -43   5  20       90.87       66.50     29.81 o 
 -41   5  20      180.11      242.10     49.57 o 
 -39   5  20        0.34        9.72     20.41 o 
 -37   5  20       73.81       34.73     20.32 o 
 -35   5  20       29.78       20.56     18.76 o 
 -33   5  20      928.96      874.62     69.15 o 
 -31   5  20       17.64       37.57     16.48 o 
 -29   5  20      527.70      513.54     43.96 o 
 -27   5  20      975.15      951.24     39.21 o 
 -25   5  20       27.52       56.93     16.27 o 
 -23   5  20       54.41       55.87     15.83 o 
 -21   5  20      113.11      102.55     17.35 o 
 -19   5  20      587.99      617.27     31.67 o 
 -17   5  20       56.70       48.49     14.04 o 
 -15   5  20      446.13      437.67     25.77 o 
 -13   5  20       10.10        0.42     12.00 o 
 -11   5  20        0.84        3.26     12.43 o 
  -9   5  20      228.44      217.14     19.66 o 
  -7   5  20       22.91       36.18     14.14 o 
  -5   5  20      643.39      633.19     33.55 o 
  -3   5  20        4.31        5.73     13.54 o 
  -1   5  20      668.33      695.32     42.06 o 
   1   5  20      164.91      107.49     18.60 o 
   3   5  20      102.20      106.92     19.30 o 
   5   5  20        1.21        5.57     16.70 o 
   7   5  20      215.80      221.87     34.72 o 
   9   5  20       32.92       27.12     25.02 o 
  11   5  20      123.19      104.73     31.05 o 
 -34   6  20       28.11       45.86     22.27 o 
 -32   6  20       48.92       20.34     19.33 o 
 -30   6  20      117.79      106.56     21.60 o 
 -28   6  20       43.20       42.13     15.86 o 
 -26   6  20       79.04       98.74     34.46 o 
 -24   6  20       54.25       54.95     24.71 o 
 -22   6  20       52.15       47.64     21.58 o 
 -20   6  20      117.15      100.77     23.25 o 
 -18   6  20      406.35      461.40     51.20 o 
 -16   6  20       30.87       27.39     15.11 o 
 -14   6  20      116.29      101.79     17.57 o 
 -12   6  20        0.19        2.51     13.85 o 
 -10   6  20       19.77       10.03     14.64 o 
  -8   6  20       23.05       39.11     16.76 o 
  -6   6  20       44.52       41.20     18.07 o 
  -4   6  20       37.17       55.85     19.26 o 
  -2   6  20       69.40       96.76     23.38 o 
   0   6  20      119.90       75.92     23.55 o 
   2   6  20      400.22      400.95     37.17 o 
 -55   1  21        4.60       28.66     29.19 o 
 -53   1  21     1591.21     1681.63     80.77 o 
 -51   1  21       27.02       30.00     20.56 o 
 -49   1  21       17.67       -1.62     15.01 o 
 -47   1  21      625.85      608.86     28.86 o 
 -45   1  21     3631.30     3628.82     67.89 o 
 -43   1  21     1854.85     1789.23     40.89 o 
 -41   1  21       49.48       59.72     10.75 o 
 -39   1  21     2440.90     2311.41     39.35 o 
 -37   1  21      699.87      699.29     26.35 o 
 -35   1  21       14.48       22.00      7.35 o 
 -33   1  21     1807.52     1958.03     30.71 o 
 -31   1  21     2585.58     2657.03     32.34 o 
 -29   1  21       32.75       26.91      6.36 o 
 -27   1  21      430.53      492.74     14.56 o 
 -25   1  21     7655.54     7553.94     61.17 o 
 -23   1  21     1642.34     1505.82     21.10 o 
 -21   1  21     5441.79     5234.82     48.29 o 
 -19   1  21       27.75       31.59      5.59 o 
 -17   1  21      737.79      774.85     17.56 o 
 -15   1  21    29001.54    28969.39    191.62 o 
 -13   1  21     1327.14     1311.05     19.67 o 
 -11   1  21     5476.13     5311.26     47.18 o 
  -9   1  21      860.73      749.83     16.83 o 
  -7   1  21     5533.52     5384.33     50.51 o 
  -5   1  21      133.96      173.26      9.35 o 
  -3   1  21      117.77       57.71      7.52 o 
  -1   1  21       84.97       53.08      8.19 o 
   1   1  21        3.66       15.43      7.77 o 
   3   1  21       19.90       24.75      8.95 o 
   5   1  21     7322.33     7283.42     99.25 o 
   7   1  21      154.12      123.10     16.22 o 
   9   1  21      851.91      872.22     32.70 o 
  11   1  21      394.65      405.77     27.61 o 
  13   1  21     2565.87     2423.73     60.40 o 
  15   1  21       12.57       -1.58     16.71 o 
  17   1  21       26.77       35.52     22.15 o 
  19   1  21     2110.64     2160.71     69.16 o 
  21   1  21      138.96       89.66     39.69 o 
 -54   2  21      524.05      542.17     55.57 o 
 -52   2  21      481.64      479.35     39.43 o 
 -50   2  21       29.50       41.35     23.82 o 
 -48   2  21      646.68      623.31     40.69 o 
 -46   2  21     1372.36     1368.95     49.51 o 
 -44   2  21      463.76      508.42     30.08 o 
 -42   2  21       18.49       10.69     13.69 o 
 -40   2  21      302.88      248.00     22.60 o 
 -38   2  21      159.53      142.26     16.64 o 
 -36   2  21      769.41      792.22     27.24 o 
 -34   2  21      112.54       87.04     13.28 o 
 -32   2  21     2061.46     1989.16     40.29 o 
 -30   2  21       27.60       35.02      9.74 o 
 -28   2  21      760.56      766.73     24.31 o 
 -26   2  21      788.40      653.41     22.49 o 
 -24   2  21     2177.03     2146.80     38.21 o 
 -22   2  21      261.03      302.49     15.16 o 
 -20   2  21     1472.26     1416.10     29.00 o 
 -18   2  21     4058.97     3956.51     51.08 o 
 -16   2  21      377.21      342.85     15.84 o 
 -14   2  21      116.94      166.29     12.86 o 
 -12   2  21      725.91      623.73     18.95 o 
 -10   2  21       46.45       41.05      8.55 o 
  -8   2  21      777.55      847.37     20.77 o 
  -6   2  21      142.20      185.20     12.32 o 
  -4   2  21     1153.16     1179.08     25.34 o 
  -2   2  21     3241.93     3343.74     47.92 o 
   0   2  21       10.23       -1.30      9.56 o 
   2   2  21      530.09      540.13     24.22 o 
   4   2  21      611.28      675.72     26.43 o 
   6   2  21     3022.09     3090.77     56.23 o 
   8   2  21      641.14      680.00     31.71 o 
  10   2  21      556.97      578.45     30.83 o 
  12   2  21       72.04       50.45     21.24 o 
  14   2  21      480.98      422.60     42.26 o 
  16   2  21       56.99       43.81     26.98 o 
  18   2  21      203.60      217.55     38.38 o 
  20   2  21        1.41      -35.24     36.74 o 
 -51   3  21        5.46       34.52     31.41 o 
 -49   3  21      178.83      136.63     31.51 o 
 -47   3  21      181.64      212.69     33.24 o 
 -45   3  21      173.16      166.83     31.24 o 
 -43   3  21        2.99       10.21     16.35 o 
 -41   3  21       43.68       39.88     17.29 o 
 -39   3  21      523.15      481.37     29.98 o 
 -37   3  21      752.88      785.35     36.41 o 
 -35   3  21      428.98      431.65     29.62 o 
 -33   3  21      123.43       91.08     18.13 o 
 -31   3  21      149.50      129.76     17.20 o 
 -29   3  21      789.86      861.35     57.14 o 
 -27   3  21      478.38      420.98     25.88 o 
 -25   3  21      737.68      759.66     32.17 o 
 -23   3  21      154.17       80.52     13.85 o 
 -21   3  21      814.99      648.76     27.64 o 
 -19   3  21       17.37        3.08      9.83 o 
 -17   3  21      711.58      711.20     28.12 o 
 -15   3  21       44.78       57.29     14.45 o 
 -13   3  21       53.61       44.53     11.52 o 
 -11   3  21      680.59      640.05     27.36 o 
  -9   3  21      329.52      354.31     22.29 o 
  -7   3  21     2885.05     2695.57     58.00 o 
  -5   3  21      367.53      376.39     31.20 o 
  -3   3  21      894.60      792.77     35.27 o 
  -1   3  21      416.92      349.84     38.89 o 
   1   3  21      462.24      485.04     31.00 o 
   3   3  21     1523.08     1537.34     50.40 o 
   5   3  21      246.50      183.99     20.59 o 
   7   3  21      299.28      311.21     25.84 o 
   9   3  21      267.47      231.45     24.76 o 
  11   3  21      466.40      414.18     35.92 o 
  13   3  21      190.58      212.55     30.83 o 
  15   3  21        9.40        1.83     23.78 o 
  17   3  21       32.35       76.17     35.00 o 
 -48   4  21       40.43       21.85     34.28 o 
 -46   4  21      142.15      147.69     30.56 o 
 -44   4  21      134.66       83.53     25.72 o 
 -42   4  21      829.95      829.56     47.95 o 
 -40   4  21       10.11       21.68     19.72 o 
 -38   4  21       52.89       30.10     19.29 o 
 -36   4  21       47.53       39.61     17.07 o 
 -34   4  21       31.90        9.13     15.60 o 
 -32   4  21      700.63      638.82     37.13 o 
 -30   4  21        0.32        3.34     13.88 o 
 -28   4  21     3176.48     3183.70     91.85 o 
 -26   4  21      704.09      695.22     32.72 o 
 -24   4  21     1978.85     2101.03     52.95 o 
 -22   4  21      424.38      408.85     24.50 o 
 -20   4  21       16.95       31.89     12.74 o 
 -18   4  21      950.63     1003.05     56.93 o 
 -16   4  21     1845.60     1963.99     45.24 o 
 -14   4  21       44.65       51.04     13.70 o 
 -12   4  21       45.81       49.22     14.02 o 
 -10   4  21       23.63       32.38     12.83 o 
  -8   4  21     1790.46     1730.45     61.34 o 
  -6   4  21      247.48      243.80     22.09 o 
  -4   4  21      191.53      182.43     20.93 o 
  -2   4  21     5446.93     5726.27    123.64 o 
   0   4  21      764.33      731.44     37.33 o 
   2   4  21      352.94      331.47     35.68 o 
   4   4  21      349.17      351.71     28.18 o 
   6   4  21     2802.36     3057.29     69.54 o 
   8   4  21       38.41       49.18     19.67 o 
  10   4  21      136.97      115.71     23.74 o 
  12   4  21        0.20        4.05     22.42 o 
  14   4  21      992.59      877.89     74.42 o 
 -43   5  21      248.95      208.55     36.67 o 
 -41   5  21       60.97       32.92     24.49 o 
 -39   5  21      277.74      238.88     38.78 o 
 -37   5  21       45.01       32.99     20.53 o 
 -35   5  21     1054.67     1079.08     57.58 o 
 -33   5  21     3085.42     3576.99    157.25 o 
 -31   5  21      139.16      151.74     24.07 o 
 -29   5  21       49.24       43.24     17.38 o 
 -27   5  21        9.91       32.07     15.50 o 
 -25   5  21      560.90      593.71     32.60 o 
 -23   5  21        7.34       27.95     15.01 o 
 -21   5  21       80.46       86.96     17.01 o 
 -19   5  21      405.26      379.37     24.76 o 
 -17   5  21       39.54       41.54     14.04 o 
 -15   5  21     1629.53     1597.28     42.92 o 
 -13   5  21      508.70      501.44     27.37 o 
 -11   5  21      200.80      126.95     17.83 o 
  -9   5  21      279.38      240.14     21.36 o 
  -7   5  21      209.86      200.97     36.53 o 
  -5   5  21       31.70       29.84     14.95 o 
  -3   5  21       78.26       54.03     17.37 o 
  -1   5  21      505.37      500.06     31.46 o 
   1   5  21      197.57      182.83     21.88 o 
   3   5  21        6.21       12.29     16.88 o 
   5   5  21       18.57       35.45     23.81 o 
   7   5  21       85.85       58.12     32.85 o 
   9   5  21        0.16        4.98     24.62 o 
 -34   6  21       72.88       43.05     26.97 o 
 -32   6  21       86.25       68.26     29.83 o 
 -30   6  21        5.84       16.96     18.48 o 
 -28   6  21       13.76       12.49     17.54 o 
 -26   6  21      207.30      198.64     20.33 o 
 -24   6  21      232.53      290.45     27.73 o 
 -22   6  21      811.17      930.91     77.08 o 
 -20   6  21       71.98       74.07     19.11 o 
 -18   6  21       21.35       15.78     16.01 o 
 -16   6  21      625.37      592.57     45.23 o 
 -14   6  21       27.76       33.71     16.93 o 
 -12   6  21      134.44       92.65     19.91 o 
 -10   6  21        0.36      -15.59     15.59 o 
  -8   6  21      164.84      181.69     24.17 o 
  -6   6  21      194.77      144.73     28.62 o 
  -4   6  21      259.31      340.35     66.40 o 
  -2   6  21      261.58      216.52     29.51 o 
   0   6  21      179.26      155.64     28.56 o 
 -56   0  22      291.88      248.19     53.82 o 
 -54   0  22     1972.40     1945.55    108.48 o 
 -52   0  22        4.39       20.82     27.76 o 
 -50   0  22       65.50       42.55     20.18 o 
 -48   0  22      218.59      177.28     31.91 o 
 -46   0  22     2360.75     2267.75     62.34 o 
 -44   0  22      403.76      343.95     38.36 o 
 -42   0  22      155.98      173.41     22.01 o 
 -40   0  22    13035.47    13280.86    217.61 o 
 -38   0  22    11655.65    12063.68    217.74 o 
 -36   0  22     6253.07     6305.68    109.82 o 
 -34   0  22     1003.54      999.24     36.42 o 
 -32   0  22     2738.32     2756.00     66.06 o 
 -30   0  22        0.29      -10.00     14.21 o 
 -28   0  22      591.44      593.56     26.15 o 
 -26   0  22     1280.10     1218.28     31.07 o 
 -24   0  22       52.43       73.25     10.87 o 
 -22   0  22        7.74        9.37      7.37 o 
 -20   0  22      136.48      150.41     10.77 o 
 -18   0  22     1359.91     1250.23     26.47 o 
 -16   0  22     1093.85     1152.88     26.92 o 
 -14   0  22     1088.76     1033.50     23.80 o 
 -12   0  22    32439.44    31963.64    274.33 o 
 -10   0  22     3524.38     3478.18     47.82 o 
  -8   0  22     6999.57     6747.71     89.96 o 
  -6   0  22       79.52       63.10     12.86 o 
  -4   0  22    13148.23    12303.74    181.18 o 
  -2   0  22      289.17      261.14     24.99 o 
   0   0  22     3148.39     3266.58     75.38 o 
   2   0  22     1057.98      970.95     41.20 o 
   4   0  22     4639.41     4359.84     93.72 o 
   6   0  22      225.05      142.43     24.76 o 
   8   0  22      372.43      396.26     34.67 o 
  10   0  22        0.09       -6.54     22.34 o 
  12   0  22     1366.73     1308.37     56.67 o 
  14   0  22       16.46       19.26     28.05 o 
  16   0  22      159.69      114.73     28.04 o 
  18   0  22     1554.83     1785.80     89.69 o 
  20   0  22      102.92       48.88     48.04 o 
 -55   1  22       66.61      110.00     38.19 o 
 -53   1  22       46.62       52.32     22.82 o 
 -51   1  22      246.62      257.59     25.94 o 
 -49   1  22      609.71      646.24     30.18 o 
 -47   1  22        0.67       43.23     15.05 o 
 -45   1  22       11.44       28.93     14.15 o 
 -43   1  22      372.81      386.03     22.82 o 
 -41   1  22      811.27      841.49     24.55 o 
 -39   1  22      456.81      442.02     31.50 o 
 -37   1  22      378.55      354.52     16.23 o 
 -35   1  22      314.60      312.72     13.40 o 
 -33   1  22       10.43       12.03      6.59 o 
 -31   1  22     2599.38     2676.72     33.45 o 
 -29   1  22      411.60      385.00     12.68 o 
 -27   1  22     1085.73     1093.56     18.97 o 
 -25   1  22      928.72      925.26     17.67 o 
 -23   1  22      338.99      314.04     11.55 o 
 -21   1  22     1442.94     1327.48     20.61 o 
 -19   1  22     1234.84     1239.99     23.68 o 
 -17   1  22      609.22      601.05     16.86 o 
 -15   1  22     3807.72     3543.71     35.54 o 
 -13   1  22     9107.84     9317.54     74.41 o 
 -11   1  22        0.74       -0.38      5.67 o 
  -9   1  22     3630.59     3625.79     38.69 o 
  -7   1  22      294.84      191.96     10.08 o 
  -5   1  22      300.36      182.41     10.79 o 
  -3   1  22       20.24       12.21      6.72 o 
  -1   1  22     1036.61      858.22     22.57 o 
   1   1  22     2839.68     2541.28     75.31 o 
   3   1  22        1.13       -2.51      9.69 o 
   5   1  22     1551.05     1643.38     49.94 o 
   7   1  22     1488.56     1504.42     40.62 o 
   9   1  22       53.27       60.23     15.73 o 
  11   1  22      606.00      674.63     33.83 o 
  13   1  22       86.42       81.65     19.81 o 
  15   1  22      605.07      562.36     44.67 o 
  17   1  22       84.91       98.95     25.45 o 
  19   1  22      194.30      203.42     42.63 o 
  21   1  22       48.19       52.65     38.01 o 
 -54   2  22      248.35      198.99     39.54 o 
 -52   2  22       91.40       60.13     26.51 o 
 -50   2  22       75.91       62.66     24.38 o 
 -48   2  22      606.86      647.43     38.70 o 
 -46   2  22     2369.18     2425.88     63.45 o 
 -44   2  22      457.45      477.62     29.71 o 
 -42   2  22      310.66      335.35     31.22 o 
 -40   2  22        1.42        7.51     12.33 o 
 -38   2  22      579.94      622.70     33.38 o 
 -36   2  22      298.82      261.09     19.18 o 
 -34   2  22      172.46      179.04     18.43 o 
 -32   2  22      875.91      893.59     36.03 o 
 -30   2  22     1452.78     1339.55     38.89 o 
 -28   2  22     1453.80     1656.95     37.26 o 
 -26   2  22      259.53      169.24     13.82 o 
 -24   2  22     4243.66     4087.58     56.32 o 
 -22   2  22      355.21      332.09     16.71 o 
 -20   2  22      712.09      682.46     21.81 o 
 -18   2  22      699.11      753.73     21.90 o 
 -16   2  22     6323.75     6461.71     75.47 o 
 -14   2  22     3071.01     3143.71     45.23 o 
 -12   2  22       33.14       23.26      8.72 o 
 -10   2  22       96.91       98.86     11.29 o 
  -8   2  22      578.95      690.13     21.36 o 
  -6   2  22       66.52       47.05      9.24 o 
  -4   2  22      456.01      511.99     21.36 o 
  -2   2  22      337.88      297.76     16.98 o 
   0   2  22     2858.70     2836.83     48.01 o 
   2   2  22      237.70      194.53     17.63 o 
   4   2  22      860.18      854.51     30.13 o 
   6   2  22      343.49      311.52     23.70 o 
   8   2  22      148.64      116.09     18.78 o 
  10   2  22       18.60       16.92     19.57 o 
  12   2  22     2467.93     2661.43     72.42 o 
  14   2  22      199.79      193.19     31.83 o 
  16   2  22       25.73       64.08     31.49 o 
  18   2  22       25.66       64.88     42.34 o 
 -51   3  22        0.64       -4.59     28.54 o 
 -49   3  22      575.27      589.73     61.32 o 
 -47   3  22      213.75      232.58     41.58 o 
 -45   3  22      119.03       78.48     22.57 o 
 -43   3  22      241.09      172.50     24.48 o 
 -41   3  22      884.44     1041.13     49.59 o 
 -39   3  22      950.11     1125.88     42.09 o 
 -37   3  22       65.03       51.62     16.97 o 
 -35   3  22        6.08        4.62     14.59 o 
 -33   3  22     2877.52     2862.42     66.30 o 
 -31   3  22       62.84       57.78     14.28 o 
 -29   3  22        0.09        5.66     11.64 o 
 -27   3  22      148.41      130.51     17.34 o 
 -25   3  22     3836.91     3923.76     73.31 o 
 -23   3  22      163.93      110.23     16.30 o 
 -21   3  22      834.69      795.17     35.98 o 
 -19   3  22       50.24       64.65     13.37 o 
 -17   3  22      607.54      607.34     33.42 o 
 -15   3  22       46.94       28.58     11.54 o 
 -13   3  22      284.65      237.83     19.40 o 
 -11   3  22      756.46      668.67     35.53 o 
  -9   3  22      205.89      196.43     19.57 o 
  -7   3  22      856.16      822.62     61.76 o 
  -5   3  22     1656.83     1605.46     46.21 o 
  -3   3  22     2474.41     2522.48     59.70 o 
  -1   3  22      448.92      459.93     30.82 o 
   1   3  22      142.01      113.27     20.81 o 
   3   3  22      587.98      705.20     36.43 o 
   5   3  22     1707.35     1734.40     59.31 o 
   7   3  22      148.68      107.88     20.33 o 
   9   3  22      691.16      620.39     36.72 o 
  11   3  22        5.90       15.29     22.29 o 
  13   3  22     1268.13     1260.01     97.37 o 
  15   3  22      164.90      117.75     32.87 o 
  17   3  22     1407.40     1463.95     89.64 o 
 -48   4  22      775.41      846.19    133.55 o 
 -46   4  22      159.69       93.07     28.34 o 
 -44   4  22       18.33        3.24     21.40 o 
 -42   4  22       51.79       65.51     22.72 o 
 -40   4  22      802.06      735.12     59.31 o 
 -38   4  22       88.39       66.93     20.40 o 
 -36   4  22      267.81      267.01     27.49 o 
 -34   4  22       63.99       46.74     17.17 o 
 -32   4  22       23.33       49.63     16.76 o 
 -30   4  22       65.77       58.11     17.38 o 
 -28   4  22      800.50      650.73     36.08 o 
 -26   4  22      173.27      132.70     18.41 o 
 -24   4  22      241.78      223.92     25.26 o 
 -22   4  22      610.33      680.45     35.95 o 
 -20   4  22       19.98       18.98     12.78 o 
 -18   4  22      469.77      557.46     27.31 o 
 -16   4  22      149.31      118.63     16.43 o 
 -14   4  22      322.13      296.01     23.30 o 
 -12   4  22      278.09      260.11     25.22 o 
 -10   4  22      244.76      234.59     21.88 o 
  -8   4  22        0.70       16.12     13.55 o 
  -6   4  22      166.29      132.97     19.10 o 
  -4   4  22      222.95      183.77     21.82 o 
  -2   4  22       77.02       98.27     19.74 o 
   0   4  22       63.98       68.68     18.56 o 
   2   4  22      110.60       96.19     19.21 o 
   4   4  22      265.89      232.09     25.89 o 
   6   4  22      267.89      267.63     27.52 o 
   8   4  22       26.98       25.95     19.65 o 
  10   4  22      861.87      932.33     53.13 o 
  12   4  22       35.20       27.83     28.17 o 
 -43   5  22      143.42      120.45     37.53 o 
 -41   5  22      199.09      169.99     47.94 o 
 -39   5  22      214.68      176.22     28.98 o 
 -37   5  22      295.34      268.61     30.78 o 
 -35   5  22      106.80       72.98     21.91 o 
 -33   5  22      898.76      942.69     76.40 o 
 -31   5  22     1462.12     1505.30     71.80 o 
 -29   5  22       77.34       47.71     17.75 o 
 -27   5  22     1890.34     1945.81     94.90 o 
 -25   5  22     3974.70     4364.04    158.09 o 
 -23   5  22      352.93      400.34     28.31 o 
 -21   5  22       76.64      118.63     18.71 o 
 -19   5  22      269.57      222.80     20.87 o 
 -17   5  22       20.59       33.20     14.24 o 
 -15   5  22      748.32      763.77     33.29 o 
 -13   5  22      417.73      439.90     27.24 o 
 -11   5  22      235.03      233.03     24.43 o 
  -9   5  22     1241.01     1198.07     63.65 o 
  -7   5  22       76.06       69.72     17.37 o 
  -5   5  22      468.06      477.97     30.02 o 
  -3   5  22      163.74      128.23     20.22 o 
  -1   5  22       37.57       38.26     16.51 o 
   1   5  22      981.64      937.97     40.12 o 
   3   5  22        0.91        8.13     20.84 o 
   5   5  22      704.61      713.89     57.77 o 
   7   5  22       12.65       26.36     26.50 o 
 -32   6  22        0.13        5.24     19.38 o 
 -30   6  22       25.50       27.60     20.74 o 
 -28   6  22      141.85      143.03     24.45 o 
 -26   6  22      528.03      562.46     89.05 o 
 -24   6  22       23.14       32.07     18.77 o 
 -22   6  22      214.59      176.28     24.48 o 
 -20   6  22        0.05       15.69     17.82 o 
 -18   6  22       16.56       22.72     18.17 o 
 -16   6  22        9.92       24.53     18.07 o 
 -14   6  22       17.27       21.62     17.42 o 
 -12   6  22      843.99      793.45     51.61 o 
 -10   6  22       35.93       19.06     18.11 o 
  -8   6  22       95.94       87.38     23.47 o 
  -6   6  22        2.25        3.34     19.34 o 
  -4   6  22      194.61      184.66     29.08 o 
  -2   6  22       55.47       81.85     36.39 o 
 -57   1  23      186.29      167.58     43.35 o 
 -55   1  23      835.00      831.97     55.51 o 
 -53   1  23       11.10       15.31     21.20 o 
 -51   1  23      274.88      202.83     24.48 o 
 -49   1  23       14.92       29.55     15.68 o 
 -47   1  23     1799.02     1807.90     53.68 o 
 -45   1  23     1306.54     1359.92     38.74 o 
 -43   1  23     1180.16     1239.93     34.76 o 
 -41   1  23      564.65      534.95     21.79 o 
 -39   1  23     1687.15     1755.85     33.81 o 
 -37   1  23      318.50      312.80     15.50 o 
 -35   1  23     1500.78     1505.69     26.71 o 
 -33   1  23      454.03      417.33     15.98 o 
 -31   1  23     1387.00     1443.23     24.19 o 
 -29   1  23     1302.99     1250.02     22.41 o 
 -27   1  23     2135.92     2110.33     28.65 o 
 -25   1  23     2420.32     2414.80     31.64 o 
 -23   1  23      289.38      284.61     15.27 o 
 -21   1  23     1812.58     1765.86     24.30 o 
 -19   1  23      406.95      435.79     16.02 o 
 -17   1  23        0.20       18.67      5.97 o 
 -15   1  23      226.57      274.71     11.56 o 
 -13   1  23      856.07      788.14     17.99 o 
 -11   1  23        4.70       -2.78      5.87 o 
  -9   1  23       20.87        8.48      6.28 o 
  -7   1  23        1.25        1.77      6.08 o 
  -5   1  23     4806.42     5204.31     56.74 o 
  -3   1  23      569.18      508.00     20.48 o 
  -1   1  23      183.16      160.14     12.94 o 
   1   1  23      258.56      221.68     15.83 o 
   3   1  23     6082.91     6229.90     89.89 o 
   5   1  23       53.82       73.22     16.29 o 
   7   1  23     2135.47     2241.29     53.12 o 
   9   1  23       20.98       32.75     16.35 o 
  11   1  23       81.78       78.84     19.14 o 
  13   1  23      166.65      211.35     34.31 o 
  15   1  23     2193.05     2396.75     71.99 o 
  17   1  23      158.42      160.56     61.03 o 
  19   1  23        9.27       38.18     36.04 o 
 -54   2  23       44.34       33.70     31.87 o 
 -52   2  23        3.76       25.63     24.37 o 
 -50   2  23      797.55      818.76     45.18 o 
 -48   2  23        3.81       31.02     19.98 o 
 -46   2  23      105.63       84.52     21.69 o 
 -44   2  23      248.66      307.98     30.36 o 
 -42   2  23      541.26      516.06     29.79 o 
 -40   2  23      203.92      179.13     24.23 o 
 -38   2  23       11.33        8.74     10.94 o 
 -36   2  23     1006.75      998.53     33.67 o 
 -34   2  23     1327.35     1362.13     33.62 o 
 -32   2  23      785.57      702.04     26.50 o 
 -30   2  23     1051.50      978.06     27.96 o 
 -28   2  23      721.35      634.32     23.89 o 
 -26   2  23     4509.65     4494.83     61.42 o 
 -24   2  23      219.80      188.70     14.12 o 
 -22   2  23     1100.08     1063.36     27.09 o 
 -20   2  23     1618.77     1715.61     39.97 o 
 -18   2  23     6278.09     6168.55     74.27 o 
 -16   2  23      964.34     1059.53     28.10 o 
 -14   2  23      231.91      245.72     14.70 o 
 -12   2  23       50.30       28.68      9.15 o 
 -10   2  23      143.23      127.13     11.62 o 
  -8   2  23      114.66       87.12     13.24 o 
  -6   2  23     8463.28     8365.02     90.77 o 
  -4   2  23     1388.15     1381.61     30.94 o 
  -2   2  23      175.34      136.13     14.19 o 
   0   2  23      123.10      108.28     14.53 o 
   2   2  23     2041.34     1994.80     43.99 o 
   4   2  23      637.85      675.35     32.03 o 
   6   2  23        7.79       17.02     15.94 o 
   8   2  23      453.49      364.64     31.95 o 
  10   2  23        0.78       10.23     20.53 o 
  12   2  23     1485.68     1465.29     68.86 o 
  14   2  23      174.04      102.92     30.96 o 
  16   2  23     1243.16     1416.09    131.83 o 
  18   2  23       11.02       -2.40     38.78 o 
 -53   3  23      411.57      440.14     97.42 o 
 -51   3  23        7.84        4.63     36.32 o 
 -49   3  23      219.92      203.22     34.52 o 
 -47   3  23      150.44      126.92     33.00 o 
 -45   3  23      199.18      240.65     30.91 o 
 -43   3  23       24.40       16.10     18.20 o 
 -41   3  23      905.29      956.44     43.86 o 
 -39   3  23     1348.33     1311.95     67.35 o 
 -37   3  23      297.44      274.27     36.60 o 
 -35   3  23        2.97       15.12     14.92 o 
 -33   3  23      210.53      136.57     18.96 o 
 -31   3  23       16.11       19.76     13.65 o 
 -29   3  23      133.98      115.14     18.22 o 
 -27   3  23      154.61      141.98     20.53 o 
 -25   3  23       59.38       66.25     16.06 o 
 -23   3  23       71.79       37.68     13.03 o 
 -21   3  23        7.26       24.54     11.65 o 
 -19   3  23       66.33       49.21     12.43 o 
 -17   3  23      380.37      330.20     22.31 o 
 -15   3  23      106.50      110.28     17.22 o 
 -13   3  23       73.93       76.74     14.53 o 
 -11   3  23      601.22      526.60     27.22 o 
  -9   3  23       32.25       23.36     14.22 o 
  -7   3  23        0.86       10.72     13.32 o 
  -5   3  23      101.32       72.40     17.51 o 
  -3   3  23      136.97      131.85     20.61 o 
  -1   3  23        6.40       18.91     16.66 o 
   1   3  23       31.57       14.39     16.14 o 
   3   3  23     1411.39     1407.57     54.50 o 
   5   3  23       20.14       14.69     16.07 o 
   7   3  23      292.40      272.41     28.08 o 
   9   3  23        2.07       20.95     21.60 o 
  11   3  23       98.82       80.19     26.82 o 
  13   3  23        2.04       39.63     25.24 o 
  15   3  23        0.12       -9.27     36.52 o 
 -48   4  23      704.33      871.44     88.83 o 
 -46   4  23      116.26      112.48     29.50 o 
 -44   4  23      128.94      120.22     27.21 o 
 -42   4  23      697.11      647.69     43.69 o 
 -40   4  23      315.97      223.59     38.22 o 
 -38   4  23      290.91      279.31     31.19 o 
 -36   4  23     1532.35     1760.68    116.45 o 
 -34   4  23     1901.03     2141.50     67.49 o 
 -32   4  23      226.11      184.01     27.07 o 
 -30   4  23      585.61      642.08     37.29 o 
 -28   4  23      444.90      432.51     28.51 o 
 -26   4  23      194.49      211.18     20.98 o 
 -24   4  23       70.18       43.24     14.35 o 
 -22   4  23     1799.14     2031.67     50.39 o 
 -20   4  23     1440.06     1402.60     52.57 o 
 -18   4  23     1574.28     1541.45     41.80 o 
 -16   4  23       69.34       68.39     15.56 o 
 -14   4  23      312.89      309.42     24.26 o 
 -12   4  23       14.45        4.47     12.71 o 
 -10   4  23      682.64      685.00     36.51 o 
  -8   4  23      105.06       89.62     17.47 o 
  -6   4  23     1891.91     1829.79     51.03 o 
  -4   4  23       26.57       19.35     15.84 o 
  -2   4  23       12.24       23.03     16.46 o 
   0   4  23       34.70       25.61     17.56 o 
   2   4  23      865.17      756.56     38.76 o 
   4   4  23       14.33       22.25     17.70 o 
   6   4  23       58.39       64.33     21.61 o 
   8   4  23      404.11      402.59     39.64 o 
  10   4  23      213.79      146.01     37.89 o 
  12   4  23      617.84      466.14     98.03 o 
 -43   5  23        0.83       -5.05     24.64 o 
 -41   5  23       23.43       -0.20     21.63 o 
 -39   5  23       44.68       28.90     21.80 o 
 -37   5  23       76.34       55.83     21.80 o 
 -35   5  23      108.38      107.06     23.18 o 
 -33   5  23     1182.33     1014.32     61.06 o 
 -31   5  23      592.05      642.23     42.88 o 
 -29   5  23      274.35      222.71     25.29 o 
 -27   5  23      879.03     1040.08     43.25 o 
 -25   5  23      141.54      140.13     27.42 o 
 -23   5  23      131.21       88.91     17.74 o 
 -21   5  23       28.71       34.50     14.71 o 
 -19   5  23      150.88      162.02     20.26 o 
 -17   5  23      118.56      131.18     23.81 o 
 -15   5  23      731.43      735.84     33.78 o 
 -13   5  23       18.42       21.28     15.16 o 
 -11   5  23       20.29        4.89     14.47 o 
  -9   5  23      237.55      216.90     26.74 o 
  -7   5  23      160.16      155.48     21.45 o 
  -5   5  23       59.96       63.40     17.11 o 
  -3   5  23      555.33      545.50     38.79 o 
  -1   5  23      414.64      388.08     30.24 o 
   1   5  23        6.60       22.51     24.03 o 
   3   5  23      235.51      269.66     37.06 o 
   5   5  23      412.37      401.23     44.08 o 
 -32   6  23      310.49      315.56     44.90 o 
 -30   6  23        2.15       19.50     20.17 o 
 -28   6  23      254.69      223.02     28.56 o 
 -26   6  23      403.90      343.08     33.54 o 
 -24   6  23        0.77       19.20     18.57 o 
 -22   6  23        7.83        1.41     17.89 o 
 -20   6  23       31.44       24.44     18.37 o 
 -18   6  23      709.66      764.22     69.30 o 
 -16   6  23      295.88      232.28     30.52 o 
 -14   6  23      423.91      368.66     30.80 o 
 -12   6  23        1.93       12.26     17.63 o 
 -10   6  23       36.85       31.78     20.90 o 
  -8   6  23      101.95       73.79     23.02 o 
  -6   6  23      251.36      223.09     31.17 o 
 -56   0  24       10.41       28.61     40.40 o 
 -54   0  24      772.63      628.95     67.62 o 
 -52   0  24      195.35      164.29     37.05 o 
 -50   0  24        0.08       46.28     20.21 o 
 -48   0  24       74.81       63.80     19.25 o 
 -46   0  24      917.99      926.12     48.07 o 
 -44   0  24     1238.42     1317.66     82.59 o 
 -42   0  24     1172.34     1158.16     66.83 o 
 -40   0  24      102.77       79.77     23.28 o 
 -38   0  24      283.16      341.91     25.23 o 
 -36   0  24     6472.55     6124.03    110.21 o 
 -34   0  24      703.96      646.75     31.76 o 
 -32   0  24     1440.92     1397.16     48.55 o 
 -30   0  24     1046.37     1016.74     37.02 o 
 -28   0  24       48.04       34.55     11.86 o 
 -26   0  24      462.50      465.59     23.37 o 
 -24   0  24     4957.91     5084.13     97.95 o 
 -22   0  24     9395.06     9512.53    134.23 o 
 -20   0  24      340.21      338.74     19.01 o 
 -18   0  24     3944.17     3914.88     64.25 o 
 -16   0  24     9600.08     9722.43    126.48 o 
 -14   0  24      112.90      111.91     15.28 o 
 -12   0  24      122.44      103.48     12.24 o 
 -10   0  24     2761.96     2542.03     55.82 o 
  -8   0  24     1713.91     1687.87     50.03 o 
  -6   0  24       35.08       12.22     12.54 o 
  -4   0  24      597.07      529.69     30.58 o 
  -2   0  24     3834.52     4100.90     89.17 o 
   0   0  24      205.97      190.76     22.44 o 
   2   0  24     2834.49     3013.02     75.31 o 
   4   0  24     1050.91     1179.50     53.27 o 
   6   0  24    12788.35    14314.06    327.20 o 
   8   0  24     1787.35     1953.01     96.72 o 
  10   0  24      311.81      314.18     34.13 o 
  12   0  24        1.87       18.47     23.16 o 
  14   0  24     3054.66     3043.32    117.79 o 
  16   0  24      568.42      661.92     83.79 o 
  18   0  24      866.46      993.72     98.03 o 
 -57   1  24      169.46      157.93     38.86 o 
 -55   1  24      161.30      129.41     33.84 o 
 -53   1  24      250.99      276.65     29.57 o 
 -51   1  24      148.83      111.99     21.51 o 
 -49   1  24      291.14      242.56     21.95 o 
 -47   1  24      197.37      231.39     24.81 o 
 -45   1  24     2638.06     2724.59     54.82 o 
 -43   1  24      283.39      323.10     20.79 o 
 -41   1  24     1549.88     1525.45     32.34 o 
 -39   1  24       32.80       32.18      9.85 o 
 -37   1  24     2860.29     2795.50     47.40 o 
 -35   1  24     3874.45     3775.35     46.72 o 
 -33   1  24      306.70      277.05     14.05 o 
 -31   1  24      306.08      305.24     13.63 o 
 -29   1  24      133.65       98.42     11.34 o 
 -27   1  24      352.61      320.26     17.48 o 
 -25   1  24     1763.73     1782.18     26.80 o 
 -23   1  24     2161.17     2244.39     30.56 o 
 -21   1  24     4154.56     4090.76     41.16 o 
 -19   1  24       70.71       45.27      7.14 o 
 -17   1  24     1355.95     1288.91     21.41 o 
 -15   1  24      478.63      471.46     14.37 o 
 -13   1  24     6616.91     6425.53     60.04 o 
 -11   1  24      165.81      117.37      9.26 o 
  -9   1  24       69.66       41.26      7.65 o 
  -7   1  24     1372.85     1329.32     24.21 o 
  -5   1  24      516.14      491.86     16.88 o 
  -3   1  24     2154.94     2044.96     49.38 o 
  -1   1  24        0.25       10.87      9.82 o 
   1   1  24      936.48      889.79     30.68 o 
   3   1  24      165.15      234.91     23.13 o 
   5   1  24      745.15      707.51     31.85 o 
   7   1  24      380.40      414.60     26.38 o 
   9   1  24     2305.88     2404.61     64.94 o 
  11   1  24        8.45       19.12     20.46 o 
  13   1  24        0.61       15.03     21.82 o 
  15   1  24      346.51      301.36     37.02 o 
  17   1  24       33.70       50.98     37.52 o 
 -54   2  24       98.64       24.30     35.70 o 
 -52   2  24       96.92      103.18     26.68 o 
 -50   2  24      648.81      637.60     49.98 o 
 -48   2  24      697.40      662.25     42.18 o 
 -46   2  24       27.51       14.72     19.69 o 
 -44   2  24        4.84        6.93     15.55 o 
 -42   2  24       58.21       55.52     16.27 o 
 -40   2  24      265.39      248.80     22.49 o 
 -38   2  24       55.92       49.93     12.90 o 
 -36   2  24     1726.77     1645.56     37.49 o 
 -34   2  24     1206.87     1156.05     31.94 o 
 -32   2  24      358.70      354.90     23.58 o 
 -30   2  24      300.77      291.23     18.20 o 
 -28   2  24     2191.95     2298.37     44.51 o 
 -26   2  24      246.21      180.83     15.26 o 
 -24   2  24      485.63      356.76     19.63 o 
 -22   2  24      982.69     1010.92     26.63 o 
 -20   2  24      371.14      370.77     18.23 o 
 -18   2  24     5323.89     5333.64     68.17 o 
 -16   2  24      197.53      143.92     13.17 o 
 -14   2  24      314.68      282.63     16.05 o 
 -12   2  24      405.86      435.26     21.74 o 
 -10   2  24     1159.39     1177.71     28.10 o 
  -8   2  24     1443.50     1473.65     31.58 o 
  -6   2  24     1690.43     1664.12     37.41 o 
  -4   2  24      627.59      595.64     22.76 o 
  -2   2  24       90.45       98.47     15.41 o 
   0   2  24      744.16      730.67     29.31 o 
   2   2  24     1390.37     1415.17     42.01 o 
   4   2  24      661.70      632.04     31.66 o 
   6   2  24      918.46      977.83     45.31 o 
   8   2  24      962.33     1109.07     49.54 o 
  10   2  24     1453.65     1535.60     74.03 o 
  12   2  24       38.42       61.02     26.95 o 
  14   2  24     1353.78     1579.67     78.53 o 
  16   2  24        0.07        5.52     40.08 o 
 -53   3  24       28.20       33.95     36.78 o 
 -51   3  24      495.03      593.79     54.50 o 
 -49   3  24      643.08      814.49     80.70 o 
 -47   3  24       12.89       -8.14     19.24 o 
 -45   3  24      144.31      145.52     25.59 o 
 -43   3  24      200.49      182.87     25.10 o 
 -41   3  24     1205.30     1401.98     47.75 o 
 -39   3  24      180.50      241.62     29.57 o 
 -37   3  24        0.34        0.26     13.56 o 
 -35   3  24      596.01      634.68     32.28 o 
 -33   3  24      227.75      221.89     21.95 o 
 -31   3  24      910.29     1030.16     40.73 o 
 -29   3  24     1612.34     1606.90     46.91 o 
 -27   3  24      176.23      197.94     20.80 o 
 -25   3  24       38.60       11.89     12.20 o 
 -23   3  24     4628.04     4835.30     80.41 o 
 -21   3  24      117.42       74.25     14.41 o 
 -19   3  24      320.95      294.87     21.81 o 
 -17   3  24       16.15       24.87     12.25 o 
 -15   3  24    11148.88    11313.89    145.19 o 
 -13   3  24       44.44       46.78     14.20 o 
 -11   3  24     1785.21     1707.78     59.88 o 
  -9   3  24        9.07        4.26     13.36 o 
  -7   3  24     2711.36     2781.35     64.05 o 
  -5   3  24      139.92      126.01     20.91 o 
  -3   3  24     4865.86     5123.74     95.61 o 
  -1   3  24       97.44       98.51     19.24 o 
   1   3  24      113.53      103.76     20.07 o 
   3   3  24      143.09      105.79     19.86 o 
   5   3  24      725.53      602.69     34.90 o 
   7   3  24        3.76       14.38     21.65 o 
   9   3  24      381.28      400.60     36.97 o 
  11   3  24      176.22      160.15     31.38 o 
  13   3  24      173.31      103.23     41.22 o 
 -48   4  24        4.59       34.63     34.12 o 
 -46   4  24       71.06       80.61     28.49 o 
 -44   4  24       76.75       78.51     25.48 o 
 -42   4  24       26.25       35.05     22.62 o 
 -40   4  24        3.21       13.99     18.78 o 
 -38   4  24       12.61        9.82     18.18 o 
 -36   4  24      136.43      121.21     22.06 o 
 -34   4  24      161.56      102.25     25.64 o 
 -32   4  24      567.75      499.83     34.72 o 
 -30   4  24       15.11        4.05     15.84 o 
 -28   4  24      200.93      247.28     22.90 o 
 -26   4  24      584.50      509.60     29.60 o 
 -24   4  24        7.43        6.23     12.75 o 
 -22   4  24      699.08      637.08     30.69 o 
 -20   4  24       85.86       63.40     15.08 o 
 -18   4  24      186.24      157.85     18.27 o 
 -16   4  24       29.06       29.76     14.62 o 
 -14   4  24      571.60      601.73     35.39 o 
 -12   4  24       24.89       26.07     14.71 o 
 -10   4  24      483.76      459.11     35.81 o 
  -8   4  24      207.74      220.32     23.90 o 
  -6   4  24       38.52       38.79     17.00 o 
  -4   4  24       98.33       82.08     19.56 o 
  -2   4  24      364.42      323.17     29.36 o 
   0   4  24       68.56       38.59     20.66 o 
   2   4  24       17.17       17.76     17.84 o 
   4   4  24        0.07        1.80     17.74 o 
   6   4  24        4.92       -2.05     21.27 o 
   8   4  24       61.14       47.12     29.91 o 
  10   4  24      455.72      463.52     61.18 o 
 -43   5  24      270.69      273.64    105.01 o 
 -41   5  24       20.16       27.16     24.89 o 
 -39   5  24       37.25        9.67     21.70 o 
 -37   5  24       90.80      100.56     24.21 o 
 -35   5  24      897.45      881.69     56.76 o 
 -33   5  24      777.36      662.26     39.31 o 
 -31   5  24       46.75       64.08     19.54 o 
 -29   5  24        0.11        9.60     16.94 o 
 -27   5  24      119.13       83.70     18.82 o 
 -25   5  24      292.98      235.06     23.82 o 
 -23   5  24       26.84       19.85     15.28 o 
 -21   5  24       33.05       16.27     14.96 o 
 -19   5  24       14.27       13.76     14.96 o 
 -17   5  24       69.38       72.58     17.32 o 
 -15   5  24      907.55      974.95     39.03 o 
 -13   5  24      167.71      115.25     19.35 o 
 -11   5  24      197.44      140.88     20.95 o 
  -9   5  24      138.61       92.03     19.57 o 
  -7   5  24      658.72      700.69     70.91 o 
  -5   5  24        9.21       25.55     17.31 o 
  -3   5  24       12.15        1.28     17.38 o 
  -1   5  24       97.58       76.85     36.83 o 
   1   5  24      636.47      571.73    126.06 o 
   3   5  24       16.73       30.89     26.72 o 
 -32   6  24      150.52      152.74     69.82 o 
 -30   6  24      179.92      138.56     25.81 o 
 -28   6  24       30.12       28.67     20.69 o 
 -26   6  24      294.59      277.63     58.09 o 
 -24   6  24      152.26      131.00     24.88 o 
 -22   6  24       50.87       62.55     21.96 o 
 -20   6  24      174.36      122.20     34.59 o 
 -18   6  24       95.31      121.08     24.87 o 
 -16   6  24      653.90      645.13     38.77 o 
 -14   6  24      178.41      205.89     27.68 o 
 -12   6  24      198.90      126.84     25.98 o 
 -10   6  24       90.03       81.19     24.88 o 
  -8   6  24        3.77       38.97     21.49 o 
 -57   1  25       16.73        7.89     30.10 o 
 -55   1  25       35.84       32.37     25.15 o 
 -53   1  25      940.04     1015.82     46.67 o 
 -51   1  25       78.07       73.79     20.36 o 
 -49   1  25      637.54      698.48     31.11 o 
 -47   1  25       53.40       58.36     15.88 o 
 -45   1  25      109.82       85.19     16.52 o 
 -43   1  25     1096.54     1209.10     41.96 o 
 -41   1  25     1041.96     1108.86     30.34 o 
 -39   1  25      219.19      233.76     15.09 o 
 -37   1  25      422.57      358.03     17.86 o 
 -35   1  25      177.47      150.25     11.46 o 
 -33   1  25     7781.83     7999.54     87.90 o 
 -31   1  25     1787.01     1625.68     27.90 o 
 -29   1  25     3570.69     3487.06     42.57 o 
 -27   1  25      342.19      311.69     12.78 o 
 -25   1  25     3132.27     3007.44     37.36 o 
 -23   1  25     6352.36     6562.89     61.13 o 
 -21   1  25      861.66      857.56     22.00 o 
 -19   1  25     6790.58     6796.04     62.48 o 
 -17   1  25     3275.46     3110.61     36.88 o 
 -15   1  25      535.65      513.93     15.51 o 
 -13   1  25     2482.02     2323.47     31.10 o 
 -11   1  25     1393.04     1251.83     23.13 o 
  -9   1  25     2224.31     2230.56     32.08 o 
  -7   1  25      258.43      225.47     13.40 o 
  -5   1  25       95.44       80.19     10.82 o 
  -3   1  25     6171.40     6281.25     91.09 o 
  -1   1  25       23.01       29.63     13.09 o 
   1   1  25        5.15       10.33     12.40 o 
   3   1  25      244.77      290.59     22.45 o 
   5   1  25     5858.10     6322.19    102.92 o 
   7   1  25      232.68      207.55     23.35 o 
   9   1  25      233.43      256.66     40.84 o 
  11   1  25      106.15       92.41     24.65 o 
  13   1  25     1030.85     1031.36     69.34 o 
  15   1  25       21.66       26.81     58.37 o 
 -54   2  25      321.10      285.63     64.63 o 
 -52   2  25      352.36      408.63     36.92 o 
 -50   2  25      212.06      174.80     28.70 o 
 -48   2  25      401.06      223.10     31.03 o 
 -46   2  25      912.74      885.93     44.86 o 
 -44   2  25      540.20      451.82     31.37 o 
 -42   2  25      648.67      731.74     41.45 o 
 -40   2  25      253.43      232.23     20.66 o 
 -38   2  25      208.40      208.72     19.50 o 
 -36   2  25      509.21      507.02     31.55 o 
 -34   2  25      474.96      439.81     26.57 o 
 -32   2  25     2274.82     2392.28     44.25 o 
 -30   2  25     1126.13     1086.57     42.28 o 
 -28   2  25     1165.37     1206.99     32.16 o 
 -26   2  25      557.72      498.83     22.40 o 
 -24   2  25       58.89       32.42     10.94 o 
 -22   2  25        0.29        9.20      8.97 o 
 -20   2  25     1800.63     1801.05     51.50 o 
 -18   2  25      255.10      206.11     15.18 o 
 -16   2  25     4620.07     4735.46     64.07 o 
 -14   2  25       22.92        9.45      9.66 o 
 -12   2  25     3926.06     3898.36     54.14 o 
 -10   2  25     1752.32     1672.85     33.92 o 
  -8   2  25     1459.50     1345.97     36.94 o 
  -6   2  25      355.90      356.85     19.07 o 
  -4   2  25       58.69       58.68     12.18 o 
  -2   2  25       87.15       47.20     13.37 o 
   0   2  25       61.34       36.79     15.29 o 
   2   2  25       72.90       71.36     17.95 o 
   4   2  25      489.97      474.17     34.85 o 
   6   2  25       86.60      107.50     24.68 o 
   8   2  25      246.52      329.11     33.03 o 
  10   2  25       91.14      119.96     27.04 o 
  12   2  25     1190.07     1497.38     71.14 o 
  14   2  25       15.50      100.61     45.35 o 
 -53   3  25      111.02       81.48     39.50 o 
 -51   3  25       91.55       39.98     31.64 o 
 -49   3  25       20.50       30.17     24.80 o 
 -47   3  25       56.42       32.76     22.08 o 
 -45   3  25      745.56      811.13     79.85 o 
 -43   3  25      148.15      138.96     24.27 o 
 -41   3  25       71.26       64.45     18.83 o 
 -39   3  25      301.08      300.62     26.15 o 
 -37   3  25       67.56       35.64     15.41 o 
 -35   3  25        1.70        3.50     12.76 o 
 -33   3  25       31.71       46.16     15.19 o 
 -31   3  25       61.17       45.48     16.10 o 
 -29   3  25      986.37      868.13     37.88 o 
 -27   3  25        0.04       25.50     13.51 o 
 -25   3  25       44.59       50.16     13.62 o 
 -23   3  25      273.88      277.10     22.00 o 
 -21   3  25       48.91       49.94     14.05 o 
 -19   3  25     2084.58     2196.28     62.84 o 
 -17   3  25     2002.04     2065.45     58.22 o 
 -15   3  25      225.46      210.97     20.28 o 
 -13   3  25      204.99      213.55     20.81 o 
 -11   3  25       24.92       32.60     15.58 o 
  -9   3  25      232.03      256.90     37.02 o 
  -7   3  25       20.28        2.07     14.57 o 
  -5   3  25     1948.80     1964.40     69.02 o 
  -3   3  25      161.90      174.54     22.20 o 
  -1   3  25       81.86       53.41     18.32 o 
   1   3  25      107.84      109.01     21.55 o 
   3   3  25      175.63      144.97     23.37 o 
   5   3  25       23.84       34.92     22.67 o 
   7   3  25      277.50      225.58     31.47 o 
   9   3  25        0.51       16.03     23.98 o 
  11   3  25       13.39       51.17     32.79 o 
 -48   4  25       79.10       71.28     36.10 o 
 -46   4  25     1241.00     1354.86     70.53 o 
 -44   4  25      113.87       71.89     26.10 o 
 -42   4  25       23.71       -8.25     18.14 o 
 -40   4  25      160.76      130.16     24.59 o 
 -38   4  25     2584.96     2830.88     86.85 o 
 -36   4  25      205.81      156.12     24.54 o 
 -34   4  25       22.31       15.26     16.82 o 
 -32   4  25     2074.41     2377.35     66.78 o 
 -30   4  25      226.01      246.13     26.79 o 
 -28   4  25      119.56      104.09     18.04 o 
 -26   4  25      580.01      556.56     30.68 o 
 -24   4  25      465.10      488.15     28.71 o 
 -22   4  25       68.74       59.21     16.34 o 
 -20   4  25       19.31       19.39     13.75 o 
 -18   4  25      437.30      454.48     33.98 o 
 -16   4  25      690.40      567.46     33.59 o 
 -14   4  25      164.15      138.38     19.93 o 
 -12   4  25      815.33      845.32     63.24 o 
 -10   4  25     1465.93     1499.86     92.24 o 
  -8   4  25     1614.65     1535.71     64.26 o 
  -6   4  25      859.38      918.01     43.57 o 
  -4   4  25     1507.09     1445.04     89.77 o 
  -2   4  25     1272.51     1293.58     56.50 o 
   0   4  25       13.03       21.39     17.88 o 
   2   4  25        0.85        7.12     18.12 o 
   4   4  25     1086.35     1166.25     57.02 o 
   6   4  25       86.84       16.56     27.63 o 
   8   4  25      268.08      196.03     39.91 o 
 -41   5  25      740.36      707.83    170.44 o 
 -39   5  25       27.62       26.99     23.57 o 
 -37   5  25       73.05       22.67     23.47 o 
 -35   5  25       27.89       13.93     19.87 o 
 -33   5  25       33.27       36.62     19.96 o 
 -31   5  25     1262.28     1238.40     67.38 o 
 -29   5  25      222.02      222.08     25.70 o 
 -27   5  25        2.39        4.92     16.60 o 
 -25   5  25       19.42       -1.09     16.03 o 
 -23   5  25     1959.27     1932.41     70.71 o 
 -21   5  25      417.48      397.22     31.73 o 
 -19   5  25       29.70       25.93     16.14 o 
 -17   5  25       35.38       59.23     17.60 o 
 -15   5  25        4.66       18.48     15.61 o 
 -13   5  25      355.52      329.04     26.94 o 
 -11   5  25        2.17       16.55     16.33 o 
  -9   5  25      368.61      402.27     35.59 o 
  -7   5  25        2.23       12.05     17.39 o 
  -5   5  25      110.76       90.89     24.26 o 
  -3   5  25      357.59      313.35     38.23 o 
  -1   5  25       26.00       14.14     24.28 o 
   1   5  25       44.56       86.38     28.35 o 
 -30   6  25      272.88      266.17     48.09 o 
 -28   6  25       15.76       32.02     21.75 o 
 -26   6  25        1.40       24.47     20.76 o 
 -24   6  25       74.72       47.63     22.58 o 
 -22   6  25       14.86       40.27     21.42 o 
 -20   6  25       28.88        7.51     19.79 o 
 -18   6  25       25.36       11.40     20.80 o 
 -16   6  25       35.89       47.86     21.43 o 
 -14   6  25        6.86       18.98     20.09 o 
 -12   6  25      185.84      178.48     28.47 o 
 -10   6  25       61.16       41.75     33.00 o 
 -56   0  26       39.25       36.58     41.74 o 
 -54   0  26      908.28      843.09     90.21 o 
 -52   0  26      336.57      259.44     47.67 o 
 -50   0  26      851.87      946.48     43.20 o 
 -48   0  26       71.67       63.14     19.40 o 
 -46   0  26     1892.02     1849.37     55.85 o 
 -44   0  26       42.69       31.65     16.38 o 
 -42   0  26     1959.76     2119.80     57.93 o 
 -40   0  26     1141.11     1193.29     43.05 o 
 -38   0  26       60.36       42.42     15.76 o 
 -36   0  26      314.78      326.26     31.39 o 
 -34   0  26     3369.30     3363.74     71.94 o 
 -32   0  26        4.27        9.65     12.26 o 
 -30   0  26      173.94      168.57     18.59 o 
 -28   0  26     2514.96     2460.19     71.96 o 
 -26   0  26    23892.01    24178.92    317.61 o 
 -24   0  26     7916.85     7934.50    124.09 o 
 -22   0  26     1283.21     1221.25     35.50 o 
 -20   0  26    32341.67    33358.46    413.54 o 
 -18   0  26     6551.84     6737.14    103.16 o 
 -16   0  26        3.02        6.12     10.02 o 
 -14   0  26      104.21       54.58     13.08 o 
 -12   0  26    12185.82    11670.94    170.31 o 
 -10   0  26      886.21      769.83     38.58 o 
  -8   0  26     2070.59     2233.85     60.92 o 
  -6   0  26     3451.43     3334.57     78.83 o 
  -4   0  26      484.99      494.94     75.80 o 
  -2   0  26     1858.70     1853.26     57.25 o 
   0   0  26     1061.55     1009.79     44.48 o 
   2   0  26     1324.38     1349.36     56.50 o 
   4   0  26      118.48       82.47     24.71 o 
   6   0  26      974.55     1164.32    106.30 o 
   8   0  26     2179.21     2315.17     77.54 o 
  10   0  26      413.72      401.53     38.15 o 
  12   0  26      829.15      837.04     89.37 o 
  14   0  26     1181.54     1261.28    108.64 o 
 -57   1  26      197.15      179.77     41.10 o 
 -55   1  26      406.01      483.19     37.36 o 
 -53   1  26      239.94      226.19     26.27 o 
 -51   1  26      489.87      421.10     30.02 o 
 -49   1  26      180.18      178.32     20.16 o 
 -47   1  26       74.18       67.86     16.67 o 
 -45   1  26      399.39      381.79     30.85 o 
 -43   1  26      850.84      795.15     45.52 o 
 -41   1  26      872.31      945.47     35.44 o 
 -39   1  26      661.48      649.08     22.83 o 
 -37   1  26      761.23      805.47     24.61 o 
 -35   1  26        0.11       15.88      8.30 o 
 -33   1  26      335.79      340.86     16.53 o 
 -31   1  26      789.79      686.44     19.99 o 
 -29   1  26     3848.53     3802.01     45.41 o 
 -27   1  26      221.57      195.50     11.18 o 
 -25   1  26      302.70      307.82     12.57 o 
 -23   1  26      457.06      404.21     16.03 o 
 -21   1  26      229.46      178.15     13.60 o 
 -19   1  26     3433.78     3502.01     40.28 o 
 -17   1  26     1080.01     1111.70     22.13 o 
 -15   1  26     1550.69     1458.70     25.62 o 
 -13   1  26      440.97      384.73     14.86 o 
 -11   1  26      132.56      127.86     10.86 o 
  -9   1  26        3.14        7.19      7.64 o 
  -7   1  26       40.97       35.43      9.66 o 
  -5   1  26      940.00      967.76     40.04 o 
  -3   1  26      421.40      430.55     23.49 o 
  -1   1  26        7.67       12.86     12.60 o 
   1   1  26        5.91       21.79     14.08 o 
   3   1  26      470.27      572.30     33.62 o 
   5   1  26       24.45      110.16     18.38 o 
   7   1  26      751.22      819.13     44.04 o 
   9   1  26        1.44       15.89     20.57 o 
  11   1  26      474.58      421.38     35.84 o 
  13   1  26      147.33      167.18     43.51 o 
  15   1  26      202.34      163.88     44.82 o 
 -54   2  26      208.42      169.88     41.91 o 
 -52   2  26       75.91       64.46     26.12 o 
 -50   2  26     1066.62     1116.28     81.27 o 
 -48   2  26     1299.93     1272.37     52.84 o 
 -46   2  26      139.17       85.58     23.34 o 
 -44   2  26      670.24      713.55     36.77 o 
 -42   2  26     1091.97     1228.43     43.37 o 
 -40   2  26       59.08       69.26     15.70 o 
 -38   2  26       18.56       44.71     14.00 o 
 -36   2  26     1938.39     1982.37     42.31 o 
 -34   2  26       98.89       97.38     14.53 o 
 -32   2  26      488.35      436.25     21.92 o 
 -30   2  26      553.41      580.96     40.12 o 
 -28   2  26       17.57        7.23      9.78 o 
 -26   2  26     2603.80     2530.11     77.97 o 
 -24   2  26       69.00       74.04     12.42 o 
 -22   2  26        4.10       13.65      9.51 o 
 -20   2  26      339.12      360.87     21.13 o 
 -18   2  26       57.78       57.40     11.38 o 
 -16   2  26        0.75       15.17      9.80 o 
 -14   2  26     1244.18     1239.66     29.97 o 
 -12   2  26     1091.45     1110.21     35.60 o 
 -10   2  26     1564.41     1575.90     33.75 o 
  -8   2  26       51.58       64.24     12.95 o 
  -6   2  26        6.27        4.68     10.87 o 
  -4   2  26      969.39      964.15     31.31 o 
  -2   2  26      150.20      143.81     24.40 o 
   0   2  26     1469.38     1353.65     42.85 o 
   2   2  26      158.28      168.02     25.61 o 
   4   2  26     4208.09     4423.27    137.26 o 
   6   2  26      146.59      147.27     27.86 o 
   8   2  26        0.36        7.33     21.69 o 
  10   2  26      405.58      385.29     55.83 o 
  12   2  26      885.97      876.46    207.09 o 
 -53   3  26      529.85      590.82     61.40 o 
 -51   3  26      232.59      252.16     92.30 o 
 -49   3  26      311.91      346.55     48.64 o 
 -47   3  26      211.98      223.25     48.07 o 
 -45   3  26        9.87       18.51     19.83 o 
 -43   3  26      149.36      134.63     23.89 o 
 -41   3  26      123.03       85.90     20.15 o 
 -39   3  26       10.22       13.49     15.40 o 
 -37   3  26      210.90      168.03     21.59 o 
 -35   3  26      305.84      344.57     24.68 o 
 -33   3  26     2119.41     2121.34     60.05 o 
 -31   3  26       86.19       50.94     16.29 o 
 -29   3  26       48.02       35.83     15.12 o 
 -27   3  26       25.09       38.25     14.37 o 
 -25   3  26        0.52       -0.61     12.35 o 
 -23   3  26       83.51       72.28     15.72 o 
 -21   3  26     1006.37     1149.98     46.05 o 
 -19   3  26      490.57      403.28     28.24 o 
 -17   3  26      186.39      186.32     22.96 o 
 -15   3  26      118.53      101.99     17.55 o 
 -13   3  26     6615.55     6696.58    119.84 o 
 -11   3  26      380.73      427.06     30.34 o 
  -9   3  26      170.17      165.48     22.96 o 
  -7   3  26     2659.07     2618.22     65.37 o 
  -5   3  26      757.27      703.83     38.94 o 
  -3   3  26       95.98       93.93     19.79 o 
  -1   3  26       13.97       17.15     17.81 o 
   1   3  26     4250.35     4832.19     90.93 o 
   3   3  26        3.27       29.17     22.39 o 
   5   3  26       65.85       81.65     25.69 o 
   7   3  26       67.57       45.10     24.28 o 
   9   3  26      653.10      588.06     49.07 o 
  11   3  26      120.99       97.01     54.60 o 
 -48   4  26      177.80      156.02     41.55 o 
 -46   4  26       54.63       65.50     29.51 o 
 -44   4  26      310.28      268.81     32.15 o 
 -42   4  26       10.70       -9.33     19.07 o 
 -40   4  26     1214.70     1355.04     73.89 o 
 -38   4  26     2654.78     3013.95     88.30 o 
 -36   4  26      163.16      163.79     24.15 o 
 -34   4  26       69.72       53.26     19.62 o 
 -32   4  26      205.04      184.73     34.79 o 
 -30   4  26     2146.66     2399.40     92.63 o 
 -28   4  26       11.16       15.33     15.02 o 
 -26   4  26      213.13      205.29     24.95 o 
 -24   4  26      186.53      163.99     20.90 o 
 -22   4  26      655.70      572.96     33.36 o 
 -20   4  26       49.74       36.46     15.32 o 
 -18   4  26      617.75      585.06     33.37 o 
 -16   4  26      262.69      237.22     24.35 o 
 -14   4  26        3.05       22.64     15.96 o 
 -12   4  26     1056.24     1139.18     64.48 o 
 -10   4  26      505.89      496.45     44.82 o 
  -8   4  26      191.72      171.77     23.26 o 
  -6   4  26       71.30       72.30     20.39 o 
  -4   4  26       50.57       20.51     18.95 o 
  -2   4  26      275.76      222.81     27.94 o 
   0   4  26        0.15        0.57     17.55 o 
   2   4  26      761.15      747.73     59.13 o 
   4   4  26       58.44       59.53     27.90 o 
   6   4  26      123.31       77.15     32.59 o 
 -41   5  26      430.27      376.06     47.73 o 
 -39   5  26      318.64      309.51     62.02 o 
 -37   5  26       45.73       23.56     21.79 o 
 -35   5  26        1.66       35.69     21.22 o 
 -33   5  26     1556.74     1455.97     93.51 o 
 -31   5  26     3018.63     3418.19    123.79 o 
 -29   5  26      944.71     1009.91     56.20 o 
 -27   5  26      870.14      846.37     43.52 o 
 -25   5  26      598.75      557.03     35.87 o 
 -23   5  26      177.56      138.20     21.47 o 
 -21   5  26        1.97        3.36     15.73 o 
 -19   5  26       73.71       47.25     17.85 o 
 -17   5  26     1078.36     1068.48     47.54 o 
 -15   5  26        3.22        2.20     16.18 o 
 -13   5  26       80.37       67.52     19.15 o 
 -11   5  26      341.30      218.51     25.64 o 
  -9   5  26      200.09      176.85     30.32 o 
  -7   5  26      142.06      138.37     28.16 o 
  -5   5  26      738.48      708.81     73.49 o 
  -3   5  26       56.25       47.36     25.82 o 
  -1   5  26        8.21       48.61     25.80 o 
 -28   6  26      143.08       77.53     36.70 o 
 -26   6  26      400.60      410.84     37.33 o 
 -24   6  26      393.04      355.01     35.73 o 
 -22   6  26      103.84       54.52     23.29 o 
 -20   6  26      479.58      481.47     43.84 o 
 -18   6  26      119.85       89.95     24.91 o 
 -16   6  26      105.65      106.68     26.37 o 
 -14   6  26      222.98      261.60     48.88 o 
 -57   1  27       35.62       24.82     31.31 o 
 -55   1  27      562.31      503.27     38.23 o 
 -53   1  27      122.95      117.64     22.45 o 
 -51   1  27     1841.64     1968.40     54.87 o 
 -49   1  27       44.24       45.42     16.44 o 
 -47   1  27      218.11      156.18     19.96 o 
 -45   1  27     2483.73     2441.46     51.87 o 
 -43   1  27     3589.32     3869.33     67.15 o 
 -41   1  27      186.75      154.73     14.67 o 
 -39   1  27      528.64      456.69     20.06 o 
 -37   1  27       55.56       34.78     10.46 o 
 -35   1  27      567.15      558.22     25.88 o 
 -33   1  27       81.36       66.03     10.01 o 
 -31   1  27      294.11      210.76     15.75 o 
 -29   1  27      516.60      487.66     16.66 o 
 -27   1  27       34.77       40.85      8.61 o 
 -25   1  27       96.31       93.39      9.13 o 
 -23   1  27     2451.37     2416.57     34.20 o 
 -21   1  27      251.04      206.91     11.67 o 
 -19   1  27     5157.97     5209.66     57.27 o 
 -17   1  27      156.66      119.31     10.91 o 
 -15   1  27      272.89      272.20     13.94 o 
 -13   1  27     2760.71     2875.74     40.92 o 
 -11   1  27     1018.00      989.14     23.41 o 
  -9   1  27      512.72      493.18     23.18 o 
  -7   1  27      269.14      205.63     14.31 o 
  -5   1  27     5304.81     5516.01     81.62 o 
  -3   1  27       10.25       29.58     13.26 o 
  -1   1  27      252.62      200.90     22.81 o 
   1   1  27      643.18      721.85     38.12 o 
   3   1  27       49.19       17.06     15.57 o 
   5   1  27      337.02      307.03     31.58 o 
   7   1  27      870.43      790.25     44.08 o 
   9   1  27       10.32       -8.38     21.95 o 
  11   1  27      205.26      110.06     44.13 o 
  13   1  27        0.49       24.24     36.02 o 
 -54   2  27      517.77      639.99     59.39 o 
 -52   2  27       97.34       92.83     27.33 o 
 -50   2  27       17.14       24.54     22.60 o 
 -48   2  27       31.01       30.11     22.23 o 
 -46   2  27      780.03      872.59     45.31 o 
 -44   2  27      646.72      724.81     39.63 o 
 -42   2  27      630.34      664.49     39.23 o 
 -40   2  27       11.98       27.44     14.43 o 
 -38   2  27     1016.69     1042.96     36.16 o 
 -36   2  27       34.47       42.26     12.75 o 
 -34   2  27      615.72      638.37     30.23 o 
 -32   2  27      497.94      412.57     21.79 o 
 -30   2  27      118.16      111.14     14.87 o 
 -28   2  27       27.60       12.47     11.41 o 
 -26   2  27     1676.69     1770.56     43.66 o 
 -24   2  27      239.82      242.63     17.26 o 
 -22   2  27     1198.22     1217.89     32.13 o 
 -20   2  27        0.11        6.89     10.25 o 
 -18   2  27        4.87        3.44     10.28 o 
 -16   2  27      347.47      304.70     19.09 o 
 -14   2  27      702.25      780.41     37.36 o 
 -12   2  27      123.51      107.43     13.55 o 
 -10   2  27      341.53      344.32     26.15 o 
  -8   2  27      139.58      152.99     15.71 o 
  -6   2  27     1606.51     1631.55     38.58 o 
  -4   2  27       71.49       77.56     15.98 o 
  -2   2  27      658.98      687.63     40.51 o 
   0   2  27      322.59      313.87     30.28 o 
   2   2  27      268.60      192.55     27.58 o 
   4   2  27        3.23      -11.71     21.02 o 
   6   2  27      205.14      186.73     29.93 o 
   8   2  27      772.65      791.28     66.70 o 
  10   2  27      227.82      220.72     50.72 o 
  12   2  27      184.85      179.10     80.16 o 
 -51   3  27       44.16       55.25     32.25 o 
 -49   3  27       25.16       18.11     23.72 o 
 -47   3  27        2.10       -0.71     20.39 o 
 -45   3  27      110.31      141.35     27.48 o 
 -43   3  27        2.50        9.49     19.52 o 
 -41   3  27      196.76      221.90     25.09 o 
 -39   3  27       17.85       22.70     16.71 o 
 -37   3  27        0.56       14.62     15.23 o 
 -35   3  27      794.11      914.27     35.87 o 
 -33   3  27      455.93      492.89     32.88 o 
 -31   3  27       10.81       40.49     16.14 o 
 -29   3  27       56.52       41.89     16.47 o 
 -27   3  27     1736.00     1858.78     49.81 o 
 -25   3  27      859.59      845.79     49.61 o 
 -23   3  27      162.49      219.80     21.81 o 
 -21   3  27      520.38      488.59     29.01 o 
 -19   3  27      397.87      342.21     28.53 o 
 -17   3  27       21.66        5.38     13.48 o 
 -15   3  27      485.07      448.93     28.95 o 
 -13   3  27      324.27      312.84     27.29 o 
 -11   3  27      530.37      483.18     32.73 o 
  -9   3  27      315.71      332.95     35.49 o 
  -7   3  27      509.30      510.95     35.01 o 
  -5   3  27      735.39      638.34     34.46 o 
  -3   3  27        0.68       29.78     18.21 o 
  -1   3  27      249.42      233.22     26.93 o 
   1   3  27       23.00       36.54     22.33 o 
   3   3  27       49.90       53.57     24.76 o 
   5   3  27      503.08      472.77     38.01 o 
   7   3  27       86.84       68.91     30.25 o 
   9   3  27       36.58       14.55     38.34 o 
 -48   4  27       80.64       83.65     39.21 o 
 -46   4  27        2.56       46.61     27.25 o 
 -44   4  27      217.72      196.40     30.46 o 
 -42   4  27      710.42      731.18     47.95 o 
 -40   4  27        3.40      -15.50     18.05 o 
 -38   4  27     1036.28     1147.76     61.99 o 
 -36   4  27      621.88      616.03     50.79 o 
 -34   4  27       23.72       17.63     17.69 o 
 -32   4  27      307.32      241.60     27.17 o 
 -30   4  27     3362.33     3756.03     81.99 o 
 -28   4  27      325.48      291.36     28.46 o 
 -26   4  27      159.83      105.69     19.87 o 
 -24   4  27       15.42       17.69     14.72 o 
 -22   4  27      260.48      273.17     26.23 o 
 -20   4  27      421.95      453.38     33.22 o 
 -18   4  27      136.27      105.31     19.76 o 
 -16   4  27       62.43       53.94     17.42 o 
 -14   4  27     1478.91     1437.76     52.27 o 
 -12   4  27        7.75       23.15     16.74 o 
 -10   4  27      203.72      180.64     23.87 o 
  -8   4  27      119.71       98.49     21.35 o 
  -6   4  27      165.66      209.19     27.31 o 
  -4   4  27       13.53      -11.37     18.62 o 
  -2   4  27       19.19        0.16     19.91 o 
   0   4  27      177.32       97.65     25.98 o 
   2   4  27       97.65      106.91     30.37 o 
   4   4  27        1.62        4.05     28.18 o 
 -41   5  27      305.79      307.22     40.22 o 
 -39   5  27        6.91        2.77     23.79 o 
 -37   5  27      492.05      452.65     42.78 o 
 -35   5  27        0.59        6.38     20.79 o 
 -33   5  27      211.57      138.37     26.17 o 
 -31   5  27     1213.56     1331.01     79.11 o 
 -29   5  27      434.09      409.22     43.22 o 
 -27   5  27       92.86       92.59     21.55 o 
 -25   5  27        0.85       -7.89     16.06 o 
 -23   5  27      139.71      135.69     22.04 o 
 -21   5  27      211.70      182.14     28.33 o 
 -19   5  27       41.61       41.39     18.56 o 
 -17   5  27      586.27      561.58     44.34 o 
 -15   5  27       62.95       45.38     19.20 o 
 -13   5  27      706.64      803.17     72.63 o 
 -11   5  27      154.68      132.07     25.63 o 
  -9   5  27        7.33        1.56     20.82 o 
  -7   5  27       42.84       62.68     27.64 o 
  -5   5  27       96.18      103.11     29.32 o 
  -3   5  27      158.71      107.37     31.16 o 
 -56   0  28      405.14      237.04     52.26 o 
 -54   0  28      146.05      102.95     43.04 o 
 -52   0  28     1340.96     1321.05     68.92 o 
 -50   0  28      112.36       76.82     20.67 o 
 -48   0  28       85.62       96.30     21.95 o 
 -46   0  28      359.21      286.00     26.80 o 
 -44   0  28       53.73       49.26     17.94 o 
 -42   0  28     1802.66     1918.90     55.73 o 
 -40   0  28      287.48      301.01     31.50 o 
 -38   0  28        4.34       -4.15     12.82 o 
 -36   0  28     2316.66     2295.92     74.16 o 
 -34   0  28      840.33      874.33     39.99 o 
 -32   0  28       32.55       41.74     13.45 o 
 -30   0  28      527.60      545.40     48.17 o 
 -28   0  28     1660.84     2086.43     51.83 o 
 -26   0  28      334.04      373.19     25.76 o 
 -24   0  28      382.59      331.29     30.24 o 
 -22   0  28     2617.26     2816.90     61.70 o 
 -20   0  28     1281.47     1224.95     37.07 o 
 -18   0  28     1859.48     1932.22     46.39 o 
 -16   0  28      993.51      911.15     49.58 o 
 -14   0  28      653.63      542.29     28.85 o 
 -12   0  28     1655.39     1659.01     54.02 o 
 -10   0  28     2778.45     3211.31     77.68 o 
  -8   0  28     1031.29      841.60     40.10 o 
  -6   0  28     2843.75     2930.30     75.23 o 
  -4   0  28      156.85      185.55     24.58 o 
  -2   0  28     9387.21     9948.30    177.07 o 
   0   0  28       20.56        2.16     19.34 o 
   2   0  28      138.13       81.69     25.17 o 
   4   0  28       38.04        8.70     22.89 o 
   6   0  28      260.12      199.89     31.18 o 
   8   0  28      224.40      160.09    113.67 o 
  10   0  28      894.26      832.01     90.49 o 
  12   0  28      287.38      310.01     67.03 o 
 -57   1  28       40.29      127.97     67.87 o 
 -55   1  28       32.08       53.96     28.50 o 
 -53   1  28        8.46       23.08     20.32 o 
 -51   1  28       37.28       34.39     20.11 o 
 -49   1  28       81.40       99.72     18.80 o 
 -47   1  28      226.47      214.03     20.34 o 
 -45   1  28       48.67       51.45     14.92 o 
 -43   1  28       15.89       30.34     13.64 o 
 -41   1  28      754.54      737.91     26.07 o 
 -39   1  28      118.43      112.08     13.49 o 
 -37   1  28      129.90      113.47     12.76 o 
 -35   1  28       23.51       19.75      9.67 o 
 -33   1  28      216.27      180.84     15.37 o 
 -31   1  28      174.25      149.60     11.67 o 
 -29   1  28      290.31      314.69     15.04 o 
 -27   1  28      798.08      790.46     20.50 o 
 -25   1  28        9.93       11.32      8.26 o 
 -23   1  28      148.12      167.14     11.55 o 
 -21   1  28      254.50      229.46     12.97 o 
 -19   1  28      157.00      121.20     14.13 o 
 -17   1  28      342.83      328.21     15.56 o 
 -15   1  28     3532.54     3446.28     47.50 o 
 -13   1  28       81.64       69.34     10.62 o 
 -11   1  28     1715.51     1612.75     30.52 o 
  -9   1  28      122.12      127.94     12.79 o 
  -7   1  28      434.60      481.59     30.44 o 
  -5   1  28      108.61      135.23     17.37 o 
  -3   1  28       51.76       54.32     15.19 o 
  -1   1  28      147.12      149.90     19.38 o 
   1   1  28       45.33       43.39     16.17 o 
   3   1  28      154.28      151.45     29.72 o 
   5   1  28      589.94      583.27     39.15 o 
   7   1  28      958.17     1099.30     51.12 o 
   9   1  28      347.86      363.07     51.74 o 
  11   1  28        4.56       -5.46     34.15 o 
 -54   2  28        0.17       52.28     36.04 o 
 -52   2  28      445.18      472.58     42.54 o 
 -50   2  28      984.49     1025.76     51.05 o 
 -48   2  28        0.35       -1.86     20.95 o 
 -46   2  28      379.11      384.18     33.73 o 
 -44   2  28     2797.01     2881.55     86.95 o 
 -42   2  28       12.93       -6.10     14.82 o 
 -40   2  28       19.79       15.54     14.55 o 
 -38   2  28       12.33        4.85     13.08 o 
 -36   2  28     1847.67     1778.54     51.49 o 
 -34   2  28      819.45      832.67     29.96 o 
 -32   2  28      107.60       67.33     13.77 o 
 -30   2  28      447.27      403.22     23.45 o 
 -28   2  28      850.55      798.55     32.85 o 
 -26   2  28      521.39      520.88     29.67 o 
 -24   2  28      106.60      104.49     16.68 o 
 -22   2  28      887.06      861.44     28.42 o 
 -20   2  28      198.08      198.66     18.61 o 
 -18   2  28       15.88        7.67     10.71 o 
 -16   2  28     1714.97     1655.84     35.60 o 
 -14   2  28      463.15      477.13     21.74 o 
 -12   2  28       21.31       16.76     11.16 o 
 -10   2  28        0.77       -1.35     11.53 o 
  -8   2  28     1766.88     1786.54     54.74 o 
  -6   2  28       64.30       64.49     16.13 o 
  -4   2  28     1086.26     1182.38     48.62 o 
  -2   2  28     2477.61     2548.42     65.21 o 
   0   2  28      161.93      128.14     24.66 o 
   2   2  28      717.67      766.54     46.96 o 
   4   2  28     1179.15     1380.38     64.64 o 
   6   2  28      116.58      134.00     29.41 o 
   8   2  28        5.40       72.29     73.17 o 
  10   2  28      315.51      325.79     56.73 o 
 -51   3  28       12.99       62.93     33.91 o 
 -49   3  28        1.11       26.50     23.93 o 
 -47   3  28      165.19      163.86     30.39 o 
 -45   3  28      261.46      268.81     33.00 o 
 -43   3  28      473.91      521.37     40.38 o 
 -41   3  28     1468.67     1534.15     68.36 o 
 -39   3  28      659.39      786.34     38.28 o 
 -37   3  28      270.03      312.16     25.02 o 
 -35   3  28       33.55       18.18     14.43 o 
 -33   3  28        3.39       16.74     14.64 o 
 -31   3  28     3150.67     3471.36     76.51 o 
 -29   3  28       33.53       -5.64     14.67 o 
 -27   3  28       69.70       61.53     16.61 o 
 -25   3  28      565.74      536.40     54.79 o 
 -23   3  28     5218.32     5340.70     91.64 o 
 -21   3  28       51.11       50.48     18.27 o 
 -19   3  28      459.80      398.92     34.90 o 
 -17   3  28     1086.63     1046.03     42.07 o 
 -15   3  28     2302.13     2389.75     75.08 o 
 -13   3  28     1105.02     1086.74     45.35 o 
 -11   3  28     2494.78     2553.02     65.45 o 
  -9   3  28       80.88       85.55     21.40 o 
  -7   3  28      103.84      116.96     20.67 o 
  -5   3  28      399.90      401.12     28.85 o 
  -3   3  28     2286.08     2324.31     87.02 o 
  -1   3  28       84.93       72.37     23.62 o 
   1   3  28     1543.20     1534.64     66.27 o 
   3   3  28       81.89       80.09     25.67 o 
   5   3  28     3016.09     3653.78    112.24 o 
   7   3  28       95.58      132.00     44.36 o 
 -48   4  28      241.76      248.81     97.30 o 
 -46   4  28       35.27       65.76     29.30 o 
 -44   4  28      317.98      333.79     38.05 o 
 -42   4  28       17.44       33.31     21.88 o 
 -40   4  28        5.04        6.76     19.24 o 
 -38   4  28      114.92       53.83     22.04 o 
 -36   4  28     1247.34     1369.91     63.89 o 
 -34   4  28       50.78       54.32     19.96 o 
 -32   4  28        5.19       11.72     16.34 o 
 -30   4  28      354.58      361.20     28.94 o 
 -28   4  28       13.77       16.42     16.22 o 
 -26   4  28      339.77      340.30     34.61 o 
 -24   4  28       80.49       60.08     17.51 o 
 -22   4  28      135.24      190.64     22.19 o 
 -20   4  28      271.97      230.58     25.35 o 
 -18   4  28       21.24       28.47     17.60 o 
 -16   4  28      142.99      143.59     23.03 o 
 -14   4  28      116.92      117.49     21.86 o 
 -12   4  28      174.49      201.45     26.40 o 
 -10   4  28      193.78      176.34     34.99 o 
  -8   4  28      854.15      815.79     43.09 o 
  -6   4  28      183.77      120.65     24.20 o 
  -4   4  28      317.04      297.43     31.97 o 
  -2   4  28       30.28       25.90     22.52 o 
   0   4  28      324.46      279.67     44.12 o 
   2   4  28       21.96       50.28     31.13 o 
 -39   5  28      206.59      173.55     42.53 o 
 -37   5  28       79.22       86.27     26.75 o 
 -35   5  28      283.09      264.26     54.97 o 
 -33   5  28      148.28       74.35     24.76 o 
 -31   5  28      204.70      108.68     25.13 o 
 -29   5  28        1.14       -5.94     18.26 o 
 -27   5  28        2.19       15.72     18.56 o 
 -25   5  28      122.42       80.28     21.16 o 
 -23   5  28      438.81      441.27     32.76 o 
 -21   5  28      122.92       95.16     21.13 o 
 -19   5  28      174.40      139.63     24.95 o 
 -17   5  28      259.98      268.12     28.11 o 
 -15   5  28      202.88      187.06     27.43 o 
 -13   5  28      224.40      197.93     29.86 o 
 -11   5  28      406.91      312.67     38.53 o 
  -9   5  28      215.68      145.45     38.50 o 
  -7   5  28       11.02       23.56     26.56 o 
  -5   5  28      129.08      145.05     33.57 o 
 -57   1  29       12.58       57.69     34.41 o 
 -55   1  29       67.55       60.41     28.52 o 
 -53   1  29       47.65       42.48     20.96 o 
 -51   1  29       33.33       55.81     20.78 o 
 -49   1  29       35.42       46.17     19.33 o 
 -47   1  29      249.78      268.32     31.38 o 
 -45   1  29       56.46       44.02     15.30 o 
 -43   1  29      759.03      733.94     30.21 o 
 -41   1  29     1290.73     1280.96     37.28 o 
 -39   1  29        9.51       13.58     10.89 o 
 -37   1  29      114.42      128.63     13.93 o 
 -35   1  29        6.37       13.36      9.96 o 
 -33   1  29     4924.01     4955.63     66.68 o 
 -31   1  29       67.77       41.64      9.67 o 
 -29   1  29       27.91       22.05      8.48 o 
 -27   1  29      624.45      652.47     25.76 o 
 -25   1  29     3354.88     3427.54     47.61 o 
 -23   1  29       61.85       40.68      8.77 o 
 -21   1  29      498.83      446.63     17.66 o 
 -19   1  29      134.61       97.38     11.17 o 
 -17   1  29      918.56      891.02     28.27 o 
 -15   1  29      168.44      163.60     13.41 o 
 -13   1  29      858.47      811.87     24.41 o 
 -11   1  29      495.18      508.76     20.20 o 
  -9   1  29      736.16      813.97     38.37 o 
  -7   1  29       80.90      101.87     15.68 o 
  -5   1  29     1261.78     1292.31     39.48 o 
  -3   1  29     2970.22     3193.09     72.24 o 
  -1   1  29        5.14       18.65     18.04 o 
   1   1  29     2488.50     2714.12     70.94 o 
   3   1  29      705.06      812.15     44.54 o 
   5   1  29      650.23      697.22     51.12 o 
   7   1  29        6.91       82.23     38.60 o 
   9   1  29     1712.20     2023.37    243.68 o 
 -54   2  29     1911.42     2030.29    113.26 o 
 -52   2  29      250.24      202.48     34.17 o 
 -50   2  29      861.86      813.94     59.81 o 
 -48   2  29       34.28       39.79     22.58 o 
 -46   2  29      883.44      865.72     45.75 o 
 -44   2  29      101.78       60.73     21.43 o 
 -42   2  29      107.05       79.97     18.32 o 
 -40   2  29      399.88      422.97     27.02 o 
 -38   2  29       85.70       72.69     16.55 o 
 -36   2  29      208.74      165.67     18.88 o 
 -34   2  29     2307.27     2405.20     56.12 o 
 -32   2  29      348.63      366.32     21.87 o 
 -30   2  29      207.43      159.65     17.57 o 
 -28   2  29      617.63      661.11     26.71 o 
 -26   2  29      363.45      409.46     22.03 o 
 -24   2  29     1028.70      986.86     31.00 o 
 -22   2  29      213.21      198.15     17.65 o 
 -20   2  29     1251.40     1268.28     34.40 o 
 -18   2  29      197.06      207.58     16.82 o 
 -16   2  29     2027.36     2068.18     40.55 o 
 -14   2  29      158.80      162.57     16.07 o 
 -12   2  29     1157.74     1266.72     33.46 o 
 -10   2  29      430.16      433.95     24.04 o 
  -8   2  29      617.11      604.90     29.10 o 
  -6   2  29      521.79      491.21     29.85 o 
  -4   2  29     1861.85     1879.03     64.74 o 
  -2   2  29      234.02      191.83     27.38 o 
   0   2  29        0.33       16.68     21.07 o 
   2   2  29        8.66       23.51     23.38 o 
   4   2  29     2735.01     2809.35     83.44 o 
   6   2  29       19.23       81.16     40.10 o 
   8   2  29        3.71       37.82     49.02 o 
 -51   3  29      229.23      203.76     41.52 o 
 -49   3  29       37.62       -4.34     26.30 o 
 -47   3  29      138.02      124.66     28.88 o 
 -45   3  29      125.71       63.45     24.96 o 
 -43   3  29      167.10      248.53     30.82 o 
 -41   3  29       98.47       61.60     20.75 o 
 -39   3  29      151.39      134.06     26.89 o 
 -37   3  29      177.98       99.71     19.04 o 
 -35   3  29       40.92       60.63     16.29 o 
 -33   3  29      138.04      132.25     20.40 o 
 -31   3  29       77.94       77.24     17.84 o 
 -29   3  29      133.81      145.93     22.92 o 
 -27   3  29      323.81      296.81     25.66 o 
 -25   3  29      172.47      142.42     21.19 o 
 -23   3  29     1803.78     1804.16     55.90 o 
 -21   3  29       67.60       72.37     17.20 o 
 -19   3  29      358.44      370.62     33.29 o 
 -17   3  29      295.29      286.51     25.03 o 
 -15   3  29        8.93       20.30     16.29 o 
 -13   3  29      300.29      269.46     27.83 o 
 -11   3  29        1.04       -3.92     16.37 o 
  -9   3  29     1824.75     1794.19     53.81 o 
  -7   3  29      135.13      137.65     21.72 o 
  -5   3  29       28.37       12.35     19.20 o 
  -3   3  29       72.43       96.99     25.76 o 
  -1   3  29      137.75      136.85     25.82 o 
   1   3  29      230.05      225.93     31.11 o 
   3   3  29       99.45       95.44     35.12 o 
   5   3  29      394.54      439.62     81.10 o 
 -48   4  29       33.60       56.70     57.53 o 
 -46   4  29      378.30      331.97     69.94 o 
 -44   4  29       36.93       20.76     23.52 o 
 -42   4  29       47.52       38.81     22.87 o 
 -40   4  29      364.98      301.01     35.32 o 
 -38   4  29       11.45        5.60     19.16 o 
 -36   4  29      409.17      333.40     32.10 o 
 -34   4  29     1687.88     1952.61     74.00 o 
 -32   4  29      184.40      167.96     32.26 o 
 -30   4  29      150.62      103.05     21.33 o 
 -28   4  29      119.31       72.17     19.38 o 
 -26   4  29      270.30      293.73     31.50 o 
 -24   4  29      412.42      360.63     28.47 o 
 -22   4  29       87.28       68.99     19.03 o 
 -20   4  29     2465.45     2470.55     95.83 o 
 -18   4  29        4.50        9.31     17.42 o 
 -16   4  29     2404.29     2494.80     80.77 o 
 -14   4  29       86.94       84.89     21.81 o 
 -12   4  29     2692.33     2872.97    117.38 o 
 -10   4  29       50.50       18.92     19.70 o 
  -8   4  29       54.97       46.81     21.60 o 
  -6   4  29      141.96      201.36     28.53 o 
  -4   4  29     1094.34     1202.10     78.11 o 
  -2   4  29       18.58        8.08     27.81 o 
   0   4  29      114.42       68.86     32.83 o 
 -39   5  29      207.90      150.54     32.91 o 
 -37   5  29       86.50       66.49     27.85 o 
 -35   5  29      144.56       98.47     28.25 o 
 -33   5  29       98.21       85.53     26.63 o 
 -31   5  29       11.70       25.64     23.31 o 
 -29   5  29       46.38       37.47     24.76 o 
 -27   5  29        0.87        8.02     23.07 o 
 -25   5  29      114.37       77.84     23.92 o 
 -23   5  29        4.78       12.54     20.36 o 
 -21   5  29      425.41      447.83     36.40 o 
 -19   5  29       14.41       11.91     21.78 o 
 -17   5  29        4.10       22.45     21.86 o 
 -15   5  29       51.92       45.99     22.85 o 
 -13   5  29        6.82       26.90     24.90 o 
 -11   5  29        0.33       -5.77     23.49 o 
  -9   5  29       12.91       17.48     25.81 o 
  -7   5  29        2.21       -0.36     34.47 o 
 -56   0  30      230.99      152.24     48.06 o 
 -54   0  30        2.43        3.65     38.55 o 
 -52   0  30       39.41       49.96     26.37 o 
 -50   0  30     1479.79     1526.78     74.45 o 
 -48   0  30       87.54       93.48     21.27 o 
 -46   0  30      324.42      323.30     56.03 o 
 -44   0  30       67.12       70.52     20.84 o 
 -42   0  30     3581.30     3657.86     88.99 o 
 -40   0  30     1025.17      926.06     71.41 o 
 -38   0  30      761.57      785.94     40.33 o 
 -36   0  30     1601.30     1445.17     44.82 o 
 -34   0  30     9747.83    10318.78    159.12 o 
 -32   0  30     1217.01     1256.60     41.52 o 
 -30   0  30     5662.69     5843.51    103.10 o 
 -28   0  30     8632.66     8797.99    139.41 o 
 -26   0  30      232.43      251.27     25.41 o 
 -24   0  30     4000.40     4172.37     81.80 o 
 -22   0  30    10443.29    10858.58    164.19 o 
 -20   0  30     1970.50     1946.11     46.61 o 
 -18   0  30      141.95      114.09     21.04 o 
 -16   0  30       45.51       51.87     18.68 o 
 -14   0  30     6020.31     6383.45    124.61 o 
 -12   0  30        0.43       -6.38     14.75 o 
 -10   0  30     1044.79     1055.20     44.51 o 
  -8   0  30     2804.41     2832.90    125.43 o 
  -6   0  30      574.00      616.23     54.18 o 
  -4   0  30      378.23      343.48     36.93 o 
  -2   0  30      352.95      712.90     83.11 o 
   0   0  30     4192.14     4761.93    119.61 o 
   2   0  30      562.08      651.85     45.53 o 
   4   0  30      381.09      334.95     36.85 o 
   6   0  30       12.56        7.54     41.61 o 
   8   0  30     1426.35     1569.34    118.42 o 
 -57   1  30       57.29       55.35     34.39 o 
 -55   1  30       18.49        0.40     32.28 o 
 -53   1  30       67.61       79.70     24.40 o 
 -51   1  30      109.32      148.87     24.12 o 
 -49   1  30      184.53      170.21     23.91 o 
 -47   1  30        0.26       14.53     14.69 o 
 -45   1  30      469.12      470.69     29.72 o 
 -43   1  30      185.10      194.63     19.32 o 
 -41   1  30       73.42       90.41     15.95 o 
 -39   1  30        0.23       12.56     10.93 o 
 -37   1  30      514.89      445.30     22.55 o 
 -35   1  30      320.75      283.84     17.57 o 
 -33   1  30      155.39      164.73     14.85 o 
 -31   1  30      100.29       85.83     10.39 o 
 -29   1  30     1779.75     1714.34     52.63 o 
 -27   1  30        3.64       11.18      8.72 o 
 -25   1  30      839.35      846.87     22.32 o 
 -23   1  30      402.23      410.77     18.61 o 
 -21   1  30     1797.51     1897.60     35.53 o 
 -19   1  30      100.98       87.79     11.52 o 
 -17   1  30      166.20      150.59     13.39 o 
 -15   1  30       32.25       52.57     10.70 o 
 -13   1  30      920.25      879.59     37.84 o 
 -11   1  30       77.05       56.34     12.85 o 
  -9   1  30     1203.40     1297.51     37.05 o 
  -7   1  30       92.04       53.43     15.78 o 
  -5   1  30      723.87      739.17     32.43 o 
  -3   1  30        0.07       33.57     18.45 o 
  -1   1  30     2365.00     2651.76     69.14 o 
   1   1  30      141.40      136.59     24.34 o 
   3   1  30      540.46      535.72     38.60 o 
   5   1  30      328.19      414.62    154.03 o 
   7   1  30      551.12      588.54    180.56 o 
 -54   2  30       12.11       75.31     39.04 o 
 -52   2  30       13.47      -11.74     24.41 o 
 -50   2  30      126.06      140.51     27.52 o 
 -48   2  30     2505.09     2592.24     73.39 o 
 -46   2  30      413.04      424.33     35.83 o 
 -44   2  30      323.84      385.99     31.86 o 
 -42   2  30        0.96       13.70     17.27 o 
 -40   2  30      145.17      111.77     19.48 o 
 -38   2  30      100.14       79.39     17.66 o 
 -36   2  30      216.63      195.13     20.11 o 
 -34   2  30     1581.30     1675.51     43.93 o 
 -32   2  30      405.26      392.96     23.64 o 
 -30   2  30      197.62      214.36     18.70 o 
 -28   2  30        1.77       20.46     12.37 o 
 -26   2  30     3093.02     3179.87     54.70 o 
 -24   2  30       89.13      100.16     15.11 o 
 -22   2  30      157.60      111.79     15.76 o 
 -20   2  30       16.41       33.62     11.88 o 
 -18   2  30     1574.55     1690.46     37.61 o 
 -16   2  30      222.43      180.04     16.26 o 
 -14   2  30      811.20      837.45     34.75 o 
 -12   2  30     2611.19     2701.73     50.69 o 
 -10   2  30      254.48      218.05     21.21 o 
  -8   2  30        1.39       23.19     15.48 o 
  -6   2  30     1309.67     1447.98     54.25 o 
  -4   2  30     1759.35     1850.34     70.26 o 
  -2   2  30       22.74       27.17     22.13 o 
   0   2  30       36.36       26.97     23.95 o 
   2   2  30       14.22       42.39     27.00 o 
   4   2  30      272.45      313.94     46.09 o 
   6   2  30        0.09       13.24     38.79 o 
 -51   3  30     1317.64     1519.41     97.11 o 
 -49   3  30       24.72       28.12     25.11 o 
 -47   3  30      812.26      916.42     56.04 o 
 -45   3  30      495.41      439.58     39.37 o 
 -43   3  30     3945.47     4534.47    139.60 o 
 -41   3  30      615.80      512.55     41.76 o 
 -39   3  30      664.80      704.68     44.10 o 
 -37   3  30     1226.64     1366.56     60.26 o 
 -35   3  30     1638.56     1808.01     62.04 o 
 -33   3  30        3.16       12.71     14.98 o 
 -31   3  30      446.22      518.38     30.21 o 
 -29   3  30      339.94      330.07     27.37 o 
 -27   3  30     1846.45     1954.52     54.91 o 
 -25   3  30      150.00      108.87     19.86 o 
 -23   3  30      340.37      296.04     25.93 o 
 -21   3  30      951.53      913.39     40.83 o 
 -19   3  30       13.00       11.56     15.21 o 
 -17   3  30      510.90      518.50     36.19 o 
 -15   3  30      438.77      426.04     33.09 o 
 -13   3  30      939.60      861.28     40.05 o 
 -11   3  30        5.63        1.93     16.99 o 
  -9   3  30      490.29      383.35     28.92 o 
  -7   3  30        4.55       29.58     18.40 o 
  -5   3  30       11.85       13.42     22.24 o 
  -3   3  30       11.68        2.67     21.24 o 
  -1   3  30       56.89       83.53     28.98 o 
   1   3  30        9.65       18.67     30.68 o 
   3   3  30      232.20      202.12     45.08 o 
 -46   4  30      458.15      429.13     78.49 o 
 -44   4  30       22.37       37.59     26.12 o 
 -42   4  30       99.40       67.87     25.47 o 
 -40   4  30       32.11       17.77     21.37 o 
 -38   4  30      140.33       90.52     25.29 o 
 -36   4  30      644.91      684.26     48.83 o 
 -34   4  30      653.84      750.75     43.19 o 
 -32   4  30      813.73      847.49     46.75 o 
 -30   4  30      171.70      142.93     23.53 o 
 -28   4  30       30.16       15.73     16.80 o 
 -26   4  30       10.45       14.47     16.71 o 
 -24   4  30      610.49      559.80     45.22 o 
 -22   4  30       21.02       23.34     18.17 o 
 -20   4  30       26.47       11.05     17.16 o 
 -18   4  30        1.06       17.46     18.26 o 
 -16   4  30       66.94       60.22     20.85 o 
 -14   4  30      588.30      524.47     49.88 o 
 -12   4  30      606.49      504.23     37.35 o 
 -10   4  30      784.74      720.83     43.10 o 
  -8   4  30      109.99       74.02     23.82 o 
  -6   4  30        0.90       -1.87     25.27 o 
  -4   4  30       77.46       37.08     28.38 o 
  -2   4  30      116.58       59.75     32.35 o 
 -37   5  30      103.83       41.66     27.50 o 
 -35   5  30       87.57       53.31     27.87 o 
 -33   5  30      159.43      134.53     29.41 o 
 -31   5  30       50.68       26.73     23.67 o 
 -29   5  30       38.13        1.89     22.91 o 
 -27   5  30      184.30      171.87     33.47 o 
 -25   5  30       34.92       28.91     22.33 o 
 -23   5  30       52.69       32.29     23.14 o 
 -21   5  30      504.10      519.67     62.99 o 
 -19   5  30       63.24       75.36     24.99 o 
 -17   5  30       24.72       16.85     24.07 o 
 -15   5  30      230.68      191.78     34.59 o 
 -13   5  30     2662.56     2812.43    119.21 o 
 -11   5  30      599.46      649.13     97.35 o 
 -55   1  31       49.85       58.94     31.94 o 
 -53   1  31      149.07      159.31     34.11 o 
 -51   1  31     1514.27     1515.85     50.83 o 
 -49   1  31      182.73      213.18     39.32 o 
 -47   1  31      191.79      193.66     22.80 o 
 -45   1  31      912.39      904.28     41.78 o 
 -43   1  31      553.15      479.81     26.97 o 
 -41   1  31       20.48       35.36     13.80 o 
 -39   1  31      264.26      278.47     25.73 o 
 -37   1  31      219.67      182.12     17.03 o 
 -35   1  31      347.96      360.82     19.47 o 
 -33   1  31        5.92        8.30     10.29 o 
 -31   1  31     5137.73     5440.52     72.31 o 
 -29   1  31     1896.75     1988.37     38.98 o 
 -27   1  31     1796.01     1847.51     34.15 o 
 -25   1  31      573.14      546.76     19.90 o 
 -23   1  31      899.60      935.42     26.30 o 
 -21   1  31      370.43      320.51     17.48 o 
 -19   1  31       30.75       24.40     10.57 o 
 -17   1  31      764.13      705.46     22.92 o 
 -15   1  31      529.36      558.89     27.16 o 
 -13   1  31      919.68      993.26     40.86 o 
 -11   1  31      207.31      154.49     16.81 o 
  -9   1  31      297.94      221.18     21.61 o 
  -7   1  31     2910.01     3030.80     72.61 o 
  -5   1  31        4.85       35.20     18.02 o 
  -3   1  31      360.77      411.77     43.70 o 
  -1   1  31      853.95      919.95     42.92 o 
   1   1  31      237.47      256.91     73.46 o 
   3   1  31      254.46      198.60     45.37 o 
   5   1  31       10.36       24.27     37.53 o 
 -54   2  31        1.29       27.69     36.71 o 
 -52   2  31       35.43       18.31     34.26 o 
 -50   2  31      651.24      515.20     43.20 o 
 -48   2  31      237.07      194.73     29.57 o 
 -46   2  31        0.95       10.46     21.82 o 
 -44   2  31      145.34      163.35     25.02 o 
 -42   2  31      150.48      156.62     23.69 o 
 -40   2  31      363.12      367.87     29.76 o 
 -38   2  31       32.23       19.25     15.40 o 
 -36   2  31      232.60      220.26     21.27 o 
 -34   2  31       14.67       14.29     14.04 o 
 -32   2  31      663.53      706.48     31.33 o 
 -30   2  31      647.71      655.58     41.25 o 
 -28   2  31      734.27      748.89     29.40 o 
 -26   2  31      199.93      186.93     17.94 o 
 -24   2  31       68.93       77.53     14.48 o 
 -22   2  31      410.99      421.14     22.26 o 
 -20   2  31      164.59      135.42     15.93 o 
 -18   2  31     1070.51     1128.78     32.66 o 
 -16   2  31      258.28      236.93     20.31 o 
 -14   2  31      669.38      610.05     29.90 o 
 -12   2  31        3.50        6.21     15.04 o 
 -10   2  31      218.54      187.08     29.31 o 
  -8   2  31      332.19      333.30     28.93 o 
  -6   2  31      251.23      244.89     29.03 o 
  -4   2  31      223.60      259.51     31.06 o 
  -2   2  31        3.81       29.09     23.51 o 
   0   2  31        6.07        9.88     25.84 o 
   2   2  31       83.50       57.44     34.52 o 
   4   2  31        0.00      -19.21     42.31 o 
 -51   3  31        2.41       -9.20     35.06 o 
 -49   3  31      219.00      141.67     34.77 o 
 -47   3  31       21.98       15.28     24.22 o 
 -45   3  31      671.22      810.68     49.92 o 
 -43   3  31     1184.05     1421.02     64.93 o 
 -41   3  31       26.86       38.75     21.37 o 
 -39   3  31      175.82      160.30     22.81 o 
 -37   3  31        0.79        0.32     15.98 o 
 -35   3  31     1451.47     1685.33     52.40 o 
 -33   3  31      212.38      185.96     22.69 o 
 -31   3  31      396.78      454.07     31.78 o 
 -29   3  31      292.41      267.21     25.93 o 
 -27   3  31       63.53       57.53     16.29 o 
 -25   3  31       57.76       69.81     18.75 o 
 -23   3  31       69.48       48.58     17.72 o 
 -21   3  31      147.96      121.79     21.44 o 
 -19   3  31       22.04       10.28     16.82 o 
 -17   3  31      465.89      508.17     44.57 o 
 -15   3  31      653.11      606.44     35.51 o 
 -13   3  31        0.07        1.44     16.84 o 
 -11   3  31        7.23       11.18     17.89 o 
  -9   3  31      109.38      110.92     20.28 o 
  -7   3  31       27.95       36.94     21.28 o 
  -5   3  31       18.28       27.69     22.08 o 
  -3   3  31      237.72      320.30     36.73 o 
  -1   3  31       11.23      -18.69     29.83 o 
   1   3  31        0.73       16.83     31.04 o 
 -46   4  31      375.70      419.99     57.95 o 
 -44   4  31      770.43      755.44     89.42 o 
 -42   4  31        2.78       33.45     24.62 o 
 -40   4  31       12.44       19.89     22.10 o 
 -38   4  31      936.21      984.79     71.35 o 
 -36   4  31     1803.36     2026.09     84.70 o 
 -34   4  31      241.32      265.89     28.49 o 
 -32   4  31        1.38        7.37     18.36 o 
 -30   4  31      625.41      687.27     48.51 o 
 -28   4  31       21.28       24.45     18.16 o 
 -26   4  31      333.82      296.25     28.08 o 
 -24   4  31      287.61      297.44     30.05 o 
 -22   4  31      425.02      383.78     40.04 o 
 -20   4  31       64.25       61.36     21.10 o 
 -18   4  31        0.28       18.79     19.96 o 
 -16   4  31        0.38       -1.34     18.93 o 
 -14   4  31      110.25      122.25     25.36 o 
 -12   4  31      286.79      325.37     32.51 o 
 -10   4  31      521.39      563.73     43.87 o 
  -8   4  31       40.59       42.16     29.16 o 
  -6   4  31      278.59      203.84     38.33 o 
  -4   4  31      191.60      156.26     37.53 o 
 -37   5  31       33.35       60.40     38.44 o 
 -35   5  31      135.57      126.37     32.10 o 
 -33   5  31      160.81      120.18     30.86 o 
 -31   5  31       78.34       84.98     28.71 o 
 -29   5  31      281.56      260.29     54.74 o 
 -27   5  31      241.10      196.79     31.72 o 
 -25   5  31        1.99       -1.62     22.12 o 
 -23   5  31      303.55      331.43     51.98 o 
 -21   5  31      349.45      256.21     36.78 o 
 -19   5  31      527.87      488.48     52.81 o 
 -17   5  31      241.55      287.08     38.98 o 
 -15   5  31      131.02      112.76     32.29 o 
 -13   5  31       68.10       37.70     56.98 o 
 -56   0  32      286.38      379.84     67.03 o 
 -54   0  32        0.72        9.54     25.04 o 
 -52   0  32       15.80       -9.57     20.04 o 
 -50   0  32      105.57       80.55     20.21 o 
 -48   0  32      700.25      873.62     38.75 o 
 -46   0  32      854.59      928.88     72.51 o 
 -44   0  32     1829.33     1767.06     52.35 o 
 -42   0  32     1767.01     1821.94     56.79 o 
 -40   0  32      150.54      177.57     21.14 o 
 -38   0  32      262.72      249.91     24.71 o 
 -36   0  32      434.06      409.59     27.42 o 
 -34   0  32        1.47       18.16     14.52 o 
 -32   0  32     1138.53     1312.66     43.50 o 
 -30   0  32      694.59      809.81     72.96 o 
 -28   0  32       55.06       52.34     15.82 o 
 -26   0  32      358.52      256.33     23.56 o 
 -24   0  32     2999.43     3100.13     76.25 o 
 -22   0  32      457.84      389.21     24.66 o 
 -20   0  32     1991.26     1922.03     52.50 o 
 -18   0  32     1452.40     1568.98     47.50 o 
 -16   0  32     1745.63     1751.25     57.08 o 
 -14   0  32      866.68      933.66     44.33 o 
 -12   0  32      776.11      675.91     38.85 o 
 -10   0  32     1635.42     1702.86     57.92 o 
  -8   0  32      219.06      186.41     26.50 o 
  -6   0  32      163.05      174.69     26.67 o 
  -4   0  32     6551.17     7200.63    158.58 o 
  -2   0  32      525.60      684.53     46.62 o 
   0   0  32      232.72      293.84     63.93 o 
   2   0  32       83.94      151.93     52.79 o 
   4   0  32     1198.05     1441.70    113.11 o 
 -55   1  32       53.96       60.08     31.93 o 
 -53   1  32      530.16      611.14     39.41 o 
 -51   1  32       78.24       93.24     22.95 o 
 -49   1  32     1316.97     1402.66     53.70 o 
 -47   1  32      102.49      107.93     19.90 o 
 -45   1  32      722.46      749.42     31.21 o 
 -43   1  32       40.74       55.68     15.52 o 
 -41   1  32        0.24       23.08     13.69 o 
 -39   1  32       30.53       23.69     13.64 o 
 -37   1  32       46.30       57.56     13.18 o 
 -35   1  32       22.34       30.47     11.19 o 
 -33   1  32      298.68      364.70     22.20 o 
 -31   1  32     1572.61     1664.28     40.42 o 
 -29   1  32     1239.60     1251.23     36.37 o 
 -27   1  32      280.46      281.95     21.03 o 
 -25   1  32     1084.15     1073.45     42.16 o 
 -23   1  32      296.68      251.71     18.01 o 
 -21   1  32     1767.14     1859.15     37.06 o 
 -19   1  32       14.38       16.14     10.68 o 
 -17   1  32      113.68       76.48     13.58 o 
 -15   1  32        0.99       16.00     12.00 o 
 -13   1  32      105.21      153.21     19.05 o 
 -11   1  32      278.81      322.30     28.87 o 
  -9   1  32      331.19      255.53     26.91 o 
  -7   1  32       89.23      109.02     21.84 o 
  -5   1  32       40.77       56.88     20.85 o 
  -3   1  32      135.28      104.84     23.80 o 
  -1   1  32      674.08      623.75     74.23 o 
   1   1  32       81.63      101.94     40.39 o 
   3   1  32        5.87        0.14     36.03 o 
 -54   2  32        2.72       43.55     36.48 o 
 -52   2  32      233.72      121.86     70.94 o 
 -50   2  32     2132.28     2292.79     96.47 o 
 -48   2  32        2.95       40.33     22.92 o 
 -46   2  32        6.36       -1.30     20.08 o 
 -44   2  32      357.98      307.61     38.53 o 
 -42   2  32       60.25       73.69     20.75 o 
 -40   2  32      227.08      233.29     26.06 o 
 -38   2  32      216.49      143.79     22.35 o 
 -36   2  32      847.65      819.44     40.66 o 
 -34   2  32        1.75       22.51     14.64 o 
 -32   2  32       14.80       17.28     14.25 o 
 -30   2  32        5.79       34.16     14.51 o 
 -28   2  32      374.61      398.09     30.91 o 
 -26   2  32       97.85       93.92     17.27 o 
 -24   2  32     1716.10     1762.69     43.09 o 
 -22   2  32        2.33       14.25     13.31 o 
 -20   2  32       36.75       34.10     14.86 o 
 -18   2  32       28.89       28.51     15.14 o 
 -16   2  32      151.54      125.89     19.13 o 
 -14   2  32      580.38      621.69     30.88 o 
 -12   2  32       79.45       72.43     17.94 o 
 -10   2  32      647.13      663.35     36.87 o 
  -8   2  32      182.44      185.84     33.17 o 
  -6   2  32      261.00      215.76     29.58 o 
  -4   2  32       53.11       68.93     25.09 o 
  -2   2  32       49.17       43.38     27.23 o 
   0   2  32      454.15      443.95     60.79 o 
   2   2  32      369.22      407.79    112.97 o 
 -51   3  32        0.20        2.11     36.85 o 
 -49   3  32       71.37       81.18     36.22 o 
 -47   3  32     1482.32     1830.19     71.61 o 
 -45   3  32      366.25      346.82     37.43 o 
 -43   3  32      102.08       81.82     25.60 o 
 -41   3  32      488.53      606.87     47.03 o 
 -39   3  32      424.18      489.54     33.68 o 
 -37   3  32      212.90      197.71     24.84 o 
 -35   3  32       35.73       19.25     16.49 o 
 -33   3  32       41.31       65.18     18.39 o 
 -31   3  32       31.51       27.01     16.52 o 
 -29   3  32       16.34       17.83     16.26 o 
 -27   3  32      327.37      292.73     30.80 o 
 -25   3  32      333.52      339.07     26.53 o 
 -23   3  32      178.53      126.88     24.61 o 
 -21   3  32       26.21       16.38     16.12 o 
 -19   3  32     1402.47     1486.38     57.58 o 
 -17   3  32      405.41      469.71     32.68 o 
 -15   3  32        0.10       -8.59     15.88 o 
 -13   3  32       54.71       56.77     18.85 o 
 -11   3  32     1570.79     1700.34     48.04 o 
  -9   3  32      379.78      397.51     33.12 o 
  -7   3  32      511.92      432.60     36.35 o 
  -5   3  32        1.76        2.04     24.72 o 
  -3   3  32     1128.41     1165.22    126.50 o 
  -1   3  32      115.95      131.95     38.01 o 
 -46   4  32      192.97      293.53     84.35 o 
 -44   4  32       11.53       51.37     30.84 o 
 -42   4  32      195.96      159.40     30.92 o 
 -40   4  32       49.91       44.76     23.91 o 
 -38   4  32       22.53       26.31     21.22 o 
 -36   4  32      281.51      193.08     28.19 o 
 -34   4  32       14.95       20.36     19.43 o 
 -32   4  32        2.53       14.70     18.87 o 
 -30   4  32      796.60      798.65     41.82 o 
 -28   4  32       57.94       36.90     19.99 o 
 -26   4  32        2.84       22.22     19.66 o 
 -24   4  32      126.28      167.79     34.99 o 
 -22   4  32      323.35      284.58     30.91 o 
 -20   4  32        0.41       17.23     19.65 o 
 -18   4  32       17.60       15.08     20.20 o 
 -16   4  32       14.82       19.75     20.54 o 
 -14   4  32       32.05       38.40     24.75 o 
 -12   4  32       83.72       54.66     27.63 o 
 -10   4  32       47.72       45.59     29.79 o 
  -8   4  32       97.98       29.76     32.61 o 
  -6   4  32       10.40       35.78     47.90 o 
 -33   5  32      354.30      318.50     66.50 o 
 -31   5  32      340.89      324.75     64.62 o 
 -29   5  32       11.14        9.59     24.05 o 
 -27   5  32       15.42       51.34     26.97 o 
 -25   5  32      187.27      181.80     35.57 o 
 -23   5  32      727.64      835.50    108.72 o 
 -21   5  32      241.91      229.51     38.08 o 
 -19   5  32      344.58      283.86     40.11 o 
 -55   1  33       57.06       99.39     33.58 o 
 -53   1  33        1.89        7.84     24.99 o 
 -51   1  33       20.01       54.17     21.39 o 
 -49   1  33       29.21       46.27     19.18 o 
 -47   1  33      456.13      451.11     39.75 o 
 -45   1  33       73.89       34.77     18.41 o 
 -43   1  33       15.74       22.85     14.98 o 
 -41   1  33     1565.64     1539.79     42.88 o 
 -39   1  33      206.11      212.39     20.70 o 
 -37   1  33      302.08      277.98     19.51 o 
 -35   1  33     1332.76     1420.26     33.05 o 
 -33   1  33     1016.50     1066.01     30.04 o 
 -31   1  33      123.63      135.65     15.99 o 
 -29   1  33       97.96       81.96     13.45 o 
 -27   1  33     1276.82     1378.96     47.25 o 
 -25   1  33       67.20       44.95     13.17 o 
 -23   1  33      168.76      141.32     16.29 o 
 -21   1  33     2258.64     2198.27     50.52 o 
 -19   1  33       56.80       37.26     13.82 o 
 -17   1  33     3100.17     3294.11     60.03 o 
 -15   1  33      130.51      134.27     19.17 o 
 -13   1  33     2484.37     2877.92     78.95 o 
 -11   1  33      166.36      138.67     22.28 o 
  -9   1  33        2.54       -3.55     17.79 o 
  -7   1  33     2065.11     2239.76     62.90 o 
  -5   1  33       95.62       74.24     22.23 o 
  -3   1  33       43.76       32.58     25.06 o 
  -1   1  33      176.03      192.64     44.14 o 
   1   1  33       65.89      100.63     40.19 o 
 -54   2  33       16.13       -5.01     36.57 o 
 -52   2  33       45.36       70.10     36.89 o 
 -50   2  33      474.05      477.71     46.02 o 
 -48   2  33       63.74       50.77     24.50 o 
 -46   2  33      343.03      380.20     32.62 o 
 -44   2  33      367.73      461.80     33.70 o 
 -42   2  33      741.36      749.43     46.22 o 
 -40   2  33      122.28      164.50     23.90 o 
 -38   2  33       97.64       75.91     19.60 o 
 -36   2  33      346.88      369.21     27.97 o 
 -34   2  33      151.12      122.65     19.99 o 
 -32   2  33      229.38      215.18     24.18 o 
 -30   2  33        0.30        6.79     15.77 o 
 -28   2  33        3.78       14.16     15.51 o 
 -26   2  33       71.15       52.53     15.55 o 
 -24   2  33      853.31      897.46     44.19 o 
 -22   2  33     1438.58     1580.57     49.94 o 
 -20   2  33     1216.54     1310.31     41.48 o 
 -18   2  33      113.58      104.23     19.12 o 
 -16   2  33      480.83      458.54     28.20 o 
 -14   2  33     2042.71     2206.22     52.63 o 
 -12   2  33      507.61      484.36     32.88 o 
 -10   2  33       80.51       71.46     22.31 o 
  -8   2  33       44.49       28.53     23.20 o 
  -6   2  33      332.39      375.21     45.75 o 
  -4   2  33     2308.43     2498.56     84.74 o 
  -2   2  33      149.30      159.98     40.78 o 
   0   2  33      515.67      574.93     67.35 o 
 -49   3  33       95.06      117.79     36.88 o 
 -47   3  33        3.42       39.14     29.20 o 
 -45   3  33      157.85      154.14     28.27 o 
 -43   3  33       52.63       22.17     28.94 o 
 -41   3  33      128.01      177.67     26.52 o 
 -39   3  33        0.98       23.62     20.13 o 
 -37   3  33      592.19      613.26     34.89 o 
 -35   3  33        1.21       14.42     16.66 o 
 -33   3  33      168.62      125.09     21.14 o 
 -31   3  33      804.27      825.23     41.50 o 
 -29   3  33      216.81      191.62     22.80 o 
 -27   3  33        0.78       25.29     16.60 o 
 -25   3  33      522.97      467.13     30.31 o 
 -23   3  33       22.59        5.56     15.82 o 
 -21   3  33      221.94      203.73     23.23 o 
 -19   3  33       17.53       47.00     18.07 o 
 -17   3  33      324.09      318.72     27.52 o 
 -15   3  33       17.29       36.70     18.09 o 
 -13   3  33      115.05       96.36     22.23 o 
 -11   3  33       16.25       24.38     20.18 o 
  -9   3  33       56.21       52.21     25.66 o 
  -7   3  33      284.04      239.10     40.59 o 
  -5   3  33     1252.05     1505.54    143.95 o 
  -3   3  33       11.28       37.58     33.41 o 
 -44   4  33        6.36       39.43     30.77 o 
 -42   4  33      284.98      270.75     39.79 o 
 -40   4  33      383.79      360.77     57.21 o 
 -38   4  33        1.59       17.11     22.65 o 
 -36   4  33       30.86       21.88     23.62 o 
 -34   4  33      244.82      187.18     27.48 o 
 -32   4  33      341.41      264.62     29.72 o 
 -30   4  33        6.92        2.56     19.77 o 
 -28   4  33     1315.81     1305.47    103.62 o 
 -26   4  33      662.63      615.81     48.10 o 
 -24   4  33      335.22      362.83     39.51 o 
 -22   4  33     1005.80     1044.05    110.34 o 
 -20   4  33     1234.88     1158.47     56.26 o 
 -18   4  33       25.23       39.51     23.50 o 
 -16   4  33      129.23       84.66     28.95 o 
 -14   4  33      488.91      583.52     83.73 o 
 -12   4  33      125.05      101.05     34.74 o 
 -10   4  33       71.08       60.20     32.69 o 
 -29   5  33       15.69       29.63     49.85 o 
 -27   5  33      168.26      208.73     52.37 o 
 -25   5  33       51.66       46.70     72.34 o 
 -56   0  34      347.19      212.26     60.05 o 
 -54   0  34       69.73       65.14     40.31 o 
 -52   0  34      790.38      816.35     52.11 o 
 -50   0  34      221.04      186.96     28.45 o 
 -48   0  34       16.17       45.66     17.95 o 
 -46   0  34      179.65      166.86     22.17 o 
 -44   0  34      113.21      128.80     20.26 o 
 -42   0  34      248.50      205.84     23.27 o 
 -40   0  34     1087.32     1134.99     42.76 o 
 -38   0  34     5617.25     6119.07    115.61 o 
 -36   0  34       11.69       25.83     15.71 o 
 -34   0  34       54.29       73.13     17.41 o 
 -32   0  34      112.25      118.57     19.17 o 
 -30   0  34     1469.43     1524.54     55.00 o 
 -28   0  34      784.86      796.38     36.66 o 
 -26   0  34     3311.23     3692.23     71.26 o 
 -24   0  34      141.76      125.85     20.58 o 
 -22   0  34      744.96      796.44     36.69 o 
 -20   0  34        3.60       -7.81     14.59 o 
 -18   0  34        2.72       14.99     16.89 o 
 -16   0  34      287.85      288.49     29.51 o 
 -14   0  34     6625.16     7405.66    144.37 o 
 -12   0  34       16.88       48.28     20.52 o 
 -10   0  34       31.82       26.87     20.67 o 
  -8   0  34     1585.11     1909.66     64.55 o 
  -6   0  34     1970.24     2139.54     75.42 o 
  -4   0  34      122.74       93.49     28.82 o 
  -2   0  34      326.15      374.53     67.03 o 
   0   0  34     2589.08     3092.31    163.94 o 
 -55   1  34      116.91      115.43     40.64 o 
 -53   1  34      286.41      277.02     45.53 o 
 -51   1  34       75.91       96.29     24.71 o 
 -49   1  34       87.81       84.18     22.15 o 
 -47   1  34      326.50      317.10     28.18 o 
 -45   1  34      631.41      655.04     35.75 o 
 -43   1  34      270.51      325.87     38.59 o 
 -41   1  34        4.81       23.95     17.05 o 
 -39   1  34       16.86        5.92     13.47 o 
 -37   1  34       58.89       34.77     13.91 o 
 -35   1  34     1961.55     2097.23     43.53 o 
 -33   1  34      287.57      240.15     17.46 o 
 -31   1  34      342.18      380.25     20.45 o 
 -29   1  34      760.77      769.61     28.34 o 
 -27   1  34     3180.46     3289.53     57.86 o 
 -25   1  34      277.46      223.78     20.94 o 
 -23   1  34       27.45       36.59     14.64 o 
 -21   1  34      899.49      960.81     32.99 o 
 -19   1  34        2.56       -3.73     12.80 o 
 -17   1  34      643.82      714.26     32.27 o 
 -15   1  34      697.08      693.87     38.25 o 
 -13   1  34     1312.51     1424.58     46.39 o 
 -11   1  34      444.78      412.29     31.22 o 
  -9   1  34        2.06       31.66     19.77 o 
  -7   1  34       57.82       45.57     24.55 o 
  -5   1  34      308.31      340.35     37.96 o 
  -3   1  34       56.83       76.49     68.15 o 
  -1   1  34      190.30      211.64     47.91 o 
 -52   2  34        2.88      -13.46     33.23 o 
 -50   2  34        7.30       43.71     34.98 o 
 -48   2  34        0.34       -3.29     24.17 o 
 -46   2  34        4.43        9.27     19.82 o 
 -44   2  34       10.75       18.67     19.66 o 
 -42   2  34      589.86      579.76     45.78 o 
 -40   2  34       73.24       63.90     21.46 o 
 -38   2  34      174.47      145.91     23.20 o 
 -36   2  34       82.60       70.36     19.91 o 
 -34   2  34      392.79      325.27     27.93 o 
 -32   2  34      790.88      842.27     46.70 o 
 -30   2  34      875.95      848.49     38.48 o 
 -28   2  34      929.24     1017.93     37.89 o 
 -26   2  34      180.59      157.40     20.30 o 
 -24   2  34      108.60      123.46     19.31 o 
 -22   2  34     1290.93     1403.26     50.76 o 
 -20   2  34      290.91      308.37     25.14 o 
 -18   2  34      271.41      253.72     25.42 o 
 -16   2  34      105.38       78.78     19.44 o 
 -14   2  34     1346.90     1349.68     49.56 o 
 -12   2  34       73.81       51.45     22.31 o 
 -10   2  34      401.24      424.74     38.67 o 
  -8   2  34      289.24      314.93     39.47 o 
  -6   2  34       32.80       44.88     26.94 o 
  -4   2  34      222.38      265.41     44.61 o 
  -2   2  34       86.13       96.41     46.49 o 
 -49   3  34        2.29       29.81     33.96 o 
 -47   3  34      112.42      124.54     33.36 o 
 -45   3  34       74.09       58.08     29.71 o 
 -43   3  34      351.63      339.94     33.79 o 
 -41   3  34      184.95      145.32     30.96 o 
 -39   3  34     2397.54     2771.03     83.87 o 
 -37   3  34      549.19      608.49     55.79 o 
 -35   3  34      246.52      259.58     26.60 o 
 -33   3  34       27.36        7.50     18.41 o 
 -31   3  34      278.84      265.88     27.67 o 
 -29   3  34      392.60      365.37     29.09 o 
 -27   3  34        4.32       -7.85     15.70 o 
 -25   3  34       21.50       14.49     16.29 o 
 -23   3  34      148.87      130.78     20.72 o 
 -21   3  34     1293.29     1413.69     59.09 o 
 -19   3  34       48.80       38.82     18.52 o 
 -17   3  34        6.09        9.21     19.19 o 
 -15   3  34      603.29      652.37     49.91 o 
 -13   3  34       21.77       52.73     22.77 o 
 -11   3  34      214.10      156.32     31.65 o 
  -9   3  34     1050.54     1098.06     94.36 o 
  -7   3  34      111.18       73.69     36.53 o 
  -5   3  34      124.44      101.38     48.04 o 
 -42   4  34      128.75      170.23     38.32 o 
 -40   4  34      212.03      199.65     36.79 o 
 -38   4  34       51.31        4.91     26.24 o 
 -36   4  34       23.98       24.42     22.29 o 
 -34   4  34       99.97      128.40     27.58 o 
 -32   4  34       61.85       42.56     22.32 o 
 -30   4  34        2.46       15.08     21.04 o 
 -28   4  34      786.64      629.90     45.28 o 
 -26   4  34      831.74      772.61     60.27 o 
 -24   4  34      374.78      360.54     37.36 o 
 -22   4  34      107.67       92.54     26.47 o 
 -20   4  34       57.46       57.86     28.53 o 
 -18   4  34     1889.51     2075.99    232.83 o 
 -16   4  34      183.33      155.79     37.18 o 
 -14   4  34      462.02      351.11     46.27 o 
 -12   4  34       41.03       43.44     31.21 o 
 -55   1  35       86.03       85.10     35.36 o 
 -53   1  35      456.23      535.49     97.47 o 
 -51   1  35        3.93       24.97     24.42 o 
 -49   1  35       48.57       65.85     21.07 o 
 -47   1  35      342.70      293.82     28.52 o 
 -45   1  35       34.46       75.74     20.66 o 
 -43   1  35      150.03      126.29     21.74 o 
 -41   1  35        1.05       22.43     17.43 o 
 -39   1  35     2792.12     3112.44    104.94 o 
 -37   1  35       75.94       49.09     16.90 o 
 -35   1  35      252.86      229.84     25.85 o 
 -33   1  35     1249.39     1245.71     36.95 o 
 -31   1  35     2174.32     2216.51     49.01 o 
 -29   1  35       88.93       81.50     16.78 o 
 -27   1  35       29.44       20.13     14.38 o 
 -25   1  35        0.97        2.17     13.62 o 
 -23   1  35     2200.17     2400.66     54.48 o 
 -21   1  35       68.82       72.44     15.74 o 
 -19   1  35      210.62      187.68     20.75 o 
 -17   1  35      337.67      307.88     24.29 o 
 -15   1  35      892.39      957.08     39.70 o 
 -13   1  35      346.53      483.57     33.30 o 
 -11   1  35     1862.28     2053.08     71.53 o 
  -9   1  35      553.05      623.43     44.95 o 
  -7   1  35      282.78      379.28     55.30 o 
  -5   1  35        7.54       60.45     31.87 o 
  -3   1  35      342.25      348.24     53.30 o 
 -52   2  35     1646.58     1893.62     89.45 o 
 -50   2  35      124.92      165.28     42.24 o 
 -48   2  35      729.69      708.89     48.18 o 
 -46   2  35       61.28       40.88     24.38 o 
 -44   2  35     1382.93     1420.00     55.69 o 
 -42   2  35       35.29       59.50     21.54 o 
 -40   2  35      154.87      185.62     25.72 o 
 -38   2  35       97.01       93.68     22.98 o 
 -36   2  35       22.57       16.76     18.14 o 
 -34   2  35      295.10      289.34     28.19 o 
 -32   2  35      648.63      685.49     38.60 o 
 -30   2  35      855.28      804.62     38.48 o 
 -28   2  35        4.64       18.95     15.81 o 
 -26   2  35      218.84      195.84     22.28 o 
 -24   2  35      518.86      516.04     33.84 o 
 -22   2  35        5.59       19.25     15.46 o 
 -20   2  35       10.01       -5.45     16.23 o 
 -18   2  35       82.38       45.98     19.71 o 
 -16   2  35        2.35       -3.42     18.43 o 
 -14   2  35      173.99      149.42     26.21 o 
 -12   2  35       38.40       27.58     25.01 o 
 -10   2  35      198.60      163.07     32.54 o 
  -8   2  35       91.67      155.00     33.54 o 
  -6   2  35      135.14       85.87    104.45 o 
  -4   2  35        9.40       16.44     53.90 o 
 -49   3  35      244.57      229.66     47.37 o 
 -47   3  35       46.91       40.61     31.32 o 
 -45   3  35       39.88        9.23     27.38 o 
 -43   3  35      497.37      504.55     41.26 o 
 -41   3  35      503.98      616.53     37.15 o 
 -39   3  35      267.44      249.30     27.78 o 
 -37   3  35       47.02       65.34     20.93 o 
 -35   3  35       74.32       82.80     21.27 o 
 -33   3  35       35.28       21.86     19.04 o 
 -31   3  35        6.30       12.15     18.12 o 
 -29   3  35      174.90      163.69     23.10 o 
 -27   3  35       34.42       37.79     18.42 o 
 -25   3  35       24.99       17.93     17.97 o 
 -23   3  35      350.30      371.54     30.87 o 
 -21   3  35      186.67      165.26     24.35 o 
 -19   3  35       14.57       -0.71     21.02 o 
 -17   3  35       31.19       62.66     26.17 o 
 -15   3  35     1050.58     1179.16     51.41 o 
 -13   3  35       35.46       19.09     28.78 o 
 -11   3  35        1.28       18.44     32.44 o 
  -9   3  35       73.15       79.91     41.80 o 
 -42   4  35       14.32       27.93     50.83 o 
 -40   4  35       42.84       16.71     29.89 o 
 -38   4  35      102.67       58.05     29.03 o 
 -36   4  35       53.81       49.78     27.81 o 
 -34   4  35      553.16      495.84     43.31 o 
 -32   4  35     1081.47     1072.11     83.22 o 
 -30   4  35       39.01       36.47     25.21 o 
 -28   4  35      582.67      612.27     50.27 o 
 -26   4  35      113.91       93.36     31.03 o 
 -24   4  35      223.48      215.82     40.05 o 
 -22   4  35       60.68       57.93     32.59 o 
 -20   4  35      572.34      531.20     53.19 o 
 -18   4  35     1247.95     1354.31    245.92 o 
 -16   4  35      386.91      337.02     58.78 o 
 -54   0  36      622.78      348.56     65.91 o 
 -52   0  36       19.56       29.24     35.97 o 
 -50   0  36       11.27        7.18     24.21 o 
 -48   0  36      694.62      672.40     66.15 o 
 -46   0  36        2.39        8.17     17.48 o 
 -44   0  36       59.16       45.09     18.98 o 
 -42   0  36      237.82      218.96     40.13 o 
 -40   0  36        6.59       38.75     17.01 o 
 -38   0  36      237.45      212.23     24.02 o 
 -36   0  36        1.85        7.96     15.44 o 
 -34   0  36       69.50       32.86     16.60 o 
 -32   0  36       55.60       67.57     18.33 o 
 -30   0  36       55.34       38.18     16.33 o 
 -28   0  36      617.25      617.83     31.28 o 
 -26   0  36       38.55       59.74     18.56 o 
 -24   0  36       30.66       42.04     17.78 o 
 -22   0  36       22.87       34.91     20.07 o 
 -20   0  36     2295.89     2521.83     93.41 o 
 -18   0  36        2.08       34.78     20.32 o 
 -16   0  36       14.86       39.31     21.51 o 
 -14   0  36      400.62      473.61     36.98 o 
 -12   0  36     3234.90     3853.76     95.67 o 
 -10   0  36       28.42       26.08     25.44 o 
  -8   0  36       16.89       22.47     31.45 o 
  -6   0  36       63.63       65.07     48.60 o 
  -4   0  36       30.62       87.98     51.39 o 
 -53   1  36        8.92       13.46     32.01 o 
 -51   1  36       65.56       44.64     36.92 o 
 -49   1  36       17.69       36.95     25.75 o 
 -47   1  36       35.11       48.97     20.60 o 
 -45   1  36      506.18      448.91     32.33 o 
 -43   1  36      102.11      113.53     20.34 o 
 -41   1  36      143.38      206.84     22.80 o 
 -39   1  36      170.63      176.08     21.87 o 
 -37   1  36      159.56      136.91     24.96 o 
 -35   1  36      308.08      281.14     33.97 o 
 -33   1  36        8.69        8.22     14.89 o 
 -31   1  36      209.31      178.55     21.07 o 
 -29   1  36      255.55      218.59     21.10 o 
 -27   1  36      118.11       91.05     17.20 o 
 -25   1  36       26.99       30.58     15.22 o 
 -23   1  36      313.67      331.63     23.10 o 
 -21   1  36      271.41      265.43     22.32 o 
 -19   1  36      146.02      128.74     23.62 o 
 -17   1  36        6.26       14.65     17.06 o 
 -15   1  36      155.25       98.19     24.59 o 
 -13   1  36      146.20      108.10     29.35 o 
 -11   1  36        5.13       24.98     24.58 o 
  -9   1  36      706.15      674.21     55.18 o 
  -7   1  36       24.20       74.15     32.74 o 
  -5   1  36       83.66       60.25     52.37 o 
 -52   2  36      847.92      820.72    139.07 o 
 -50   2  36     1812.21     1831.87     86.08 o 
 -48   2  36      260.62      281.08     40.57 o 
 -46   2  36       17.07       22.84     24.22 o 
 -44   2  36      145.98      113.66     27.88 o 
 -42   2  36       53.48       47.62     23.20 o 
 -40   2  36     1916.21     2196.04    101.33 o 
 -38   2  36      154.40      191.86     28.46 o 
 -36   2  36      669.08      626.77     41.86 o 
 -34   2  36      491.21      500.64     37.19 o 
 -32   2  36     1689.72     1767.61     53.91 o 
 -30   2  36       31.10       20.30     17.16 o 
 -28   2  36       28.05       33.51     17.95 o 
 -26   2  36      538.53      548.34     32.86 o 
 -24   2  36      782.49      738.16     38.34 o 
 -22   2  36      142.90       96.86     21.84 o 
 -20   2  36        7.62       21.37     18.12 o 
 -18   2  36        9.78       17.86     19.14 o 
 -16   2  36      174.33      117.51     26.90 o 
 -14   2  36      407.49      377.00     36.32 o 
 -12   2  36      321.51      348.64     39.40 o 
 -10   2  36       91.91       51.73     34.40 o 
  -8   2  36        0.86      -24.06     51.81 o 
  -6   2  36       10.61       36.99     64.24 o 
 -47   3  36       63.42       49.31     34.67 o 
 -45   3  36      286.54      240.11     43.55 o 
 -43   3  36       81.70      104.87     28.03 o 
 -41   3  36     1294.36     1455.79     90.15 o 
 -39   3  36       13.84        1.10     19.04 o 
 -37   3  36      191.68      145.61     24.96 o 
 -35   3  36      544.57      561.28     45.01 o 
 -33   3  36      301.90      288.64     29.68 o 
 -31   3  36      543.11      519.78     45.95 o 
 -29   3  36       35.33       34.74     19.89 o 
 -27   3  36      262.93      286.79     28.66 o 
 -25   3  36      406.34      445.43     35.49 o 
 -23   3  36      285.84      257.60     33.45 o 
 -21   3  36      304.83      268.12     33.50 o 
 -19   3  36       38.55        0.10     23.49 o 
 -17   3  36       70.22       77.24     35.74 o 
 -15   3  36        3.93       11.45     27.01 o 
 -13   3  36       33.42       23.61     32.49 o 
 -11   3  36      637.65      601.14    107.07 o 
 -38   4  36       49.04       73.23     33.28 o 
 -36   4  36       15.10       41.03     32.36 o 
 -34   4  36       12.03       -3.84     28.59 o 
 -32   4  36      120.81       82.61     30.55 o 
 -30   4  36      109.91      104.41     34.21 o 
 -28   4  36      331.24      314.17     45.86 o 
 -26   4  36       45.21       38.17     32.29 o 
 -24   4  36        5.06       15.70     29.19 o 
 -22   4  36       61.74       56.71     31.87 o 
 -20   4  36        8.76       32.71     30.08 o 
 -53   1  37       97.23      118.04     37.17 o 
 -51   1  37      395.39      320.22     41.62 o 
 -49   1  37      626.13      598.17     47.24 o 
 -47   1  37       41.25       42.45     23.32 o 
 -45   1  37        7.20        6.80     17.13 o 
 -43   1  37      790.57      849.49     43.02 o 
 -41   1  37      532.33      566.93     34.55 o 
 -39   1  37       30.81       41.94     17.77 o 
 -37   1  37       79.03       80.86     18.43 o 
 -35   1  37      647.56      557.28     35.16 o 
 -33   1  37       50.28       65.58     19.56 o 
 -31   1  37      141.59      125.54     21.88 o 
 -29   1  37      343.78      276.76     27.74 o 
 -27   1  37       26.87        6.98     17.00 o 
 -25   1  37     1397.87     1445.74     46.49 o 
 -23   1  37       23.38       55.81     18.97 o 
 -21   1  37      841.22      859.26     42.15 o 
 -19   1  37      178.77      161.40     24.49 o 
 -17   1  37       82.32       64.63     23.06 o 
 -15   1  37       59.36       77.35     26.87 o 
 -13   1  37       51.11       30.39     24.56 o 
 -11   1  37      266.37      211.87     39.35 o 
  -9   1  37      322.56      354.23     55.60 o 
  -7   1  37      344.93      310.76     76.53 o 
 -50   2  37      299.46      212.21     49.15 o 
 -48   2  37        0.11      -16.64     30.36 o 
 -46   2  37       15.05       18.99     27.39 o 
 -44   2  37        0.47        1.90     23.12 o 
 -42   2  37       37.20       55.23     25.26 o 
 -40   2  37       15.01       44.81     24.28 o 
 -38   2  37      380.72      348.21     36.18 o 
 -36   2  37        7.26        5.98     18.93 o 
 -34   2  37      302.80      274.82     43.45 o 
 -32   2  37      455.44      466.51     34.07 o 
 -30   2  37     1201.43     1283.40     53.62 o 
 -28   2  37      190.21      172.38     25.55 o 
 -26   2  37       57.73       58.44     21.04 o 
 -24   2  37      436.93      404.03     33.34 o 
 -22   2  37      304.06      307.98     33.76 o 
 -20   2  37      122.78      118.21     24.68 o 
 -18   2  37      135.98      177.64     29.55 o 
 -16   2  37        0.07       22.52     23.60 o 
 -14   2  37      290.86      369.71     48.31 o 
 -12   2  37      871.79      864.14     76.01 o 
 -10   2  37      465.98      450.55     61.68 o 
 -45   3  37       51.95       51.38     34.58 o 
 -43   3  37      249.51      221.65     33.93 o 
 -41   3  37       53.25       21.72     24.38 o 
 -39   3  37       20.36       14.64     22.81 o 
 -37   3  37      129.53      108.47     25.85 o 
 -35   3  37       37.62       33.27     22.98 o 
 -33   3  37       26.63       20.12     22.41 o 
 -31   3  37       93.70       84.83     24.98 o 
 -29   3  37        0.17       23.98     21.71 o 
 -27   3  37       18.90       21.18     21.76 o 
 -25   3  37        1.44       21.13     23.25 o 
 -23   3  37        5.62      -14.11     23.35 o 
 -21   3  37       25.37       41.18     28.66 o 
 -19   3  37       48.14       58.67     29.80 o 
 -17   3  37       21.33       30.00     29.30 o 
 -15   3  37        6.25        9.39     32.50 o 
 -34   4  37       42.85       90.42     42.73 o 
 -32   4  37       17.31        4.63     30.57 o 
 -30   4  37      241.61      204.87     75.50 o 
 -28   4  37      685.87      620.29     58.12 o 
 -26   4  37      472.84      420.11     61.11 o 
 -52   0  38      107.84      127.64     55.58 o 
 -50   0  38        1.64       24.30     48.88 o 
 -48   0  38      301.77      268.30     58.68 o 
 -46   0  38     1148.48     1218.29     54.86 o 
 -44   0  38      408.29      376.05     31.43 o 
 -42   0  38      641.16      692.11     37.04 o 
 -40   0  38      263.04      259.96     33.44 o 
 -38   0  38      565.16      588.59     34.53 o 
 -36   0  38      440.23      466.59     49.34 o 
 -34   0  38      395.14      365.29     26.72 o 
 -32   0  38       12.78       42.70     17.30 o 
 -30   0  38      518.71      474.78     31.90 o 
 -28   0  38       29.59       33.59     18.60 o 
 -26   0  38       94.18       73.72     20.50 o 
 -24   0  38       18.62       33.24     20.53 o 
 -22   0  38     3946.94     4700.52    107.98 o 
 -20   0  38      902.10     1035.79     49.73 o 
 -18   0  38      554.78      570.55     40.11 o 
 -16   0  38       40.19       32.49     23.33 o 
 -14   0  38        0.45       18.72     31.99 o 
 -12   0  38      305.13      227.90     60.05 o 
 -10   0  38      364.03      209.47     57.81 o 
  -8   0  38       60.68       42.45     51.95 o 
 -51   1  38      332.23      326.76     48.35 o 
 -49   1  38       49.71      103.44     41.47 o 
 -47   1  38      131.19      157.06     31.95 o 
 -45   1  38      251.81      232.11     27.84 o 
 -43   1  38      971.23      973.56     41.70 o 
 -41   1  38       32.46       54.63     18.07 o 
 -39   1  38       24.26       30.31     17.57 o 
 -37   1  38       17.17        6.37     17.76 o 
 -35   1  38      115.27       90.50     21.22 o 
 -33   1  38       10.38       17.85     18.02 o 
 -31   1  38       13.62       38.75     19.16 o 
 -29   1  38      931.54      958.05     64.65 o 
 -27   1  38     1367.38     1382.67     52.50 o 
 -25   1  38        0.83        5.34     16.99 o 
 -23   1  38      456.05      550.89     36.19 o 
 -21   1  38      125.32      103.85     23.13 o 
 -19   1  38      181.33      166.58     28.32 o 
 -17   1  38       62.51       51.61     39.67 o 
 -15   1  38      142.22      172.43     38.86 o 
 -13   1  38       47.23       36.16     30.74 o 
 -11   1  38        5.91       59.02     37.91 o 
  -9   1  38      873.32      893.50    226.92 o 
 -50   2  38        6.02        8.70     38.55 o 
 -48   2  38      370.71      392.61     62.14 o 
 -46   2  38       11.89       48.75     32.58 o 
 -44   2  38      933.94      905.39     66.47 o 
 -42   2  38      360.15      370.19     38.68 o 
 -40   2  38      621.59      661.20     51.76 o 
 -38   2  38      118.99       89.65     23.96 o 
 -36   2  38     1611.89     1730.62     58.73 o 
 -34   2  38        8.11       28.44     20.67 o 
 -32   2  38     1469.53     1426.97     69.00 o 
 -30   2  38       28.36       51.37     21.79 o 
 -28   2  38      113.79       86.82     23.62 o 
 -26   2  38       42.34       23.94     20.57 o 
 -24   2  38       20.92       20.08     20.31 o 
 -22   2  38     1245.15     1286.84     50.58 o 
 -20   2  38        5.42        9.21     21.37 o 
 -18   2  38        1.93       16.01     26.01 o 
 -16   2  38       37.03       33.67     41.67 o 
 -14   2  38      574.95      614.63     68.51 o 
 -12   2  38      429.15      442.53     62.13 o 
 -45   3  38      303.12      374.81    111.44 o 
 -43   3  38        2.37       67.99     34.52 o 
 -41   3  38      131.91       69.06     34.52 o 
 -39   3  38      107.00       80.52     35.14 o 
 -37   3  38      106.64       46.39     31.61 o 
 -35   3  38      576.72      632.34     55.48 o 
 -33   3  38       79.35       64.75     27.74 o 
 -31   3  38     1583.48     1893.10    109.81 o 
 -29   3  38      100.09       71.70     28.78 o 
 -27   3  38        1.10       12.99     27.81 o 
 -25   3  38      651.94      643.46     54.86 o 
 -23   3  38     1193.74     1281.16     81.58 o 
 -21   3  38      136.52      153.79     38.05 o 
 -19   3  38      723.32      825.75     53.30 o 
 -17   3  38      161.78      154.09     40.08 o 
 -51   1  39       40.63       54.76     35.47 o 
 -49   1  39       46.58       36.24     34.61 o 
 -47   1  39      341.60      338.61     47.98 o 
 -45   1  39      688.71      750.80     51.54 o 
 -43   1  39      688.27      638.90     61.93 o 
 -41   1  39       11.61       21.98     19.86 o 
 -39   1  39      132.77      106.19     22.89 o 
 -37   1  39      228.43      259.65     28.20 o 
 -35   1  39        0.05       -0.57     18.05 o 
 -33   1  39     1141.43     1229.26     77.02 o 
 -31   1  39     1007.19     1035.85     45.62 o 
 -29   1  39       14.36       16.74     18.00 o 
 -27   1  39      504.74      505.27     36.49 o 
 -25   1  39       21.47       42.31     20.93 o 
 -23   1  39       49.03       77.30     22.58 o 
 -21   1  39       66.61       46.61     25.58 o 
 -19   1  39     2760.97     3076.69    120.29 o 
 -17   1  39       43.10       66.97     33.67 o 
 -15   1  39      508.97      523.78     58.51 o 
 -13   1  39       76.57      110.72     42.66 o 
 -48   2  39      464.44      440.75     59.72 o 
 -46   2  39      622.00      814.82     72.44 o 
 -44   2  39        0.41       55.35     39.80 o 
 -42   2  39      574.97      507.86     77.11 o 
 -40   2  39     1593.34     1802.69     96.42 o 
 -38   2  39      662.09      600.40     51.88 o 
 -36   2  39      149.74      132.18     25.90 o 
 -34   2  39       88.74       91.74     24.20 o 
 -32   2  39      595.70      595.22     54.77 o 
 -30   2  39      161.40      129.93     26.72 o 
 -28   2  39        7.40        9.31     20.20 o 
 -26   2  39        5.15       30.08     21.68 o 
 -24   2  39       83.81      114.33     23.59 o 
 -22   2  39       97.56      109.54     37.03 o 
 -20   2  39      623.24      894.26     75.02 o 
 -18   2  39       49.49       -2.98     54.60 o 
 -16   2  39        9.85       48.58     43.01 o 
 -41   3  39       12.46       11.15     31.65 o 
 -39   3  39       42.35       23.07     32.25 o 
 -37   3  39      219.16      180.46     39.72 o 
 -35   3  39      440.66      361.50     46.64 o 
 -33   3  39      197.85      194.37     44.50 o 
 -31   3  39      967.23     1004.34     64.79 o 
 -29   3  39      149.61      135.40     45.03 o 
 -27   3  39       61.74       34.31     32.19 o 
 -25   3  39       45.87       52.62     33.95 o 
 -23   3  39      622.78      582.84     56.14 o 
 -21   3  39      184.06      263.69     71.36 o 
 -50   0  40      864.38      899.32     95.52 o 
 -48   0  40        2.49       41.34     53.62 o 
 -46   0  40       35.63       70.38     53.90 o 
 -44   0  40      160.71      188.17     35.17 o 
 -42   0  40      218.59      258.61     30.05 o 
 -40   0  40      144.44      181.51     23.15 o 
 -38   0  40      198.24      203.93     23.49 o 
 -36   0  40     1723.35     1856.39     51.20 o 
 -34   0  40       69.07       98.24     22.46 o 
 -32   0  40      937.88     1069.75     54.96 o 
 -30   0  40     1212.46     1271.33     48.36 o 
 -28   0  40     2700.20     3204.40     85.77 o 
 -26   0  40       44.66       21.22     22.56 o 
 -24   0  40      415.25      427.15     36.70 o 
 -22   0  40      709.76      905.18     56.65 o 
 -20   0  40      532.69      573.10     47.98 o 
 -18   0  40     1048.08     1368.98     88.84 o 
 -16   0  40     1124.63     1328.59    105.29 o 
 -14   0  40      126.70      134.06     56.42 o 
 -49   1  40      198.88      252.63     46.13 o 
 -47   1  40       16.12       51.25     36.22 o 
 -45   1  40      601.13      756.97     87.84 o 
 -43   1  40       50.97       85.20     52.01 o 
 -41   1  40      125.55      128.77     30.69 o 
 -39   1  40       27.72       27.06     22.77 o 
 -37   1  40      647.06      675.59     41.46 o 
 -35   1  40       16.73       24.79     19.85 o 
 -33   1  40      644.04      692.80     60.87 o 
 -31   1  40      215.77      212.73     24.89 o 
 -29   1  40       60.24       47.01     19.33 o 
 -27   1  40       16.45       20.66     20.92 o 
 -25   1  40      283.10      259.35     36.96 o 
 -23   1  40        9.31       44.66     27.59 o 
 -21   1  40       71.03       71.03     29.62 o 
 -19   1  40        9.86       54.45     37.30 o 
 -17   1  40        9.49        1.94     34.15 o 
 -15   1  40       17.23       37.87     38.79 o 
 -46   2  40      160.23      187.19     56.70 o 
 -44   2  40       83.56       65.76     41.87 o 
 -42   2  40       98.41       75.29     42.19 o 
 -40   2  40        1.57       26.58     41.61 o 
 -38   2  40      532.11      433.32    145.79 o 
 -36   2  40      108.87       54.82     33.12 o 
 -34   2  40        2.56       -7.59     30.12 o 
 -32   2  40       16.07       35.17     32.14 o 
 -30   2  40      116.67       53.16     33.18 o 
 -28   2  40      103.94       74.83     34.36 o 
 -26   2  40      366.64      358.81     41.44 o 
 -24   2  40        1.33        4.45     30.65 o 
 -22   2  40       70.10       22.52     40.32 o 
 -20   2  40      607.60      788.33     73.51 o 
 -18   2  40        0.04       -4.03     41.56 o 
 -37   3  40       88.72      136.34     38.85 o 
 -35   3  40       19.12       34.71     33.37 o 
 -33   3  40      388.02      424.21     94.52 o 
 -31   3  40       23.24       20.63     33.04 o 
 -29   3  40      264.86      275.11     44.43 o 
 -47   1  41      129.59      158.79     75.41 o 
 -45   1  41      117.03      165.13     42.62 o 
 -43   1  41      158.72      165.51     41.64 o 
 -41   1  41       18.92       18.87     32.78 o 
 -39   1  41       12.71       54.40     35.11 o 
 -37   1  41      133.89      119.98     33.90 o 
 -35   1  41      174.62      112.98     30.24 o 
 -33   1  41       78.83       70.30     25.88 o 
 -31   1  41       30.63       56.15     24.75 o 
 -29   1  41      570.31      557.34     47.78 o 
 -27   1  41       17.58       66.38     32.14 o 
 -25   1  41       75.59       57.89     31.70 o 
 -23   1  41      331.71      438.07    104.37 o 
 -21   1  41      145.31      116.50     43.07 o 
 -19   1  41       23.90       37.30     50.97 o 
 -44   2  41       61.74       64.08     42.99 o 
 -42   2  41      172.36      150.79     48.05 o 
 -40   2  41      248.17      229.54     51.69 o 
 -38   2  41        9.26       21.26     39.31 o 
 -36   2  41       45.18      -23.74     35.51 o 
 -34   2  41      227.95      170.16     48.72 o 
 -32   2  41       16.82        9.80     47.20 o 
 -30   2  41       53.47       26.45     39.65 o 
 -28   2  41        3.89       -1.82     33.08 o 
 -26   2  41       55.22       96.39     36.92 o 
 -24   2  41       89.10      134.73     48.58 o 
 -22   2  41      494.29      543.78     99.43 o 
 -46   0  42      133.97       67.01     42.71 o 
 -44   0  42       43.28       49.49     48.04 o 
 -42   0  42        3.34       21.94     47.76 o 
 -40   0  42     1747.72     2118.70    132.66 o 
 -38   0  42      428.78      544.62     79.04 o 
 -36   0  42      262.82      274.82     68.71 o 
 -34   0  42      230.76      246.62     42.61 o 
 -32   0  42      887.50     1018.08     65.73 o 
 -30   0  42       17.00       25.43     32.90 o 
 -28   0  42     1026.04     1100.14     67.81 o 
 -26   0  42      713.31      711.18     57.50 o 
 -45   1  42        8.12       31.53     36.14 o 
 -43   1  42       18.36       41.74     35.70 o 
 -41   1  42      247.22      247.27     47.25 o 
 -39   1  42      110.26      147.31     40.69 o 
 -37   1  42       26.03       59.56     37.25 o 
 -35   1  42       47.52       46.86     30.60 o 
 -33   1  42        1.64       49.65     30.29 o 
 -31   1  42      155.00      168.32     45.38 o 
 -29   1  42       22.60       21.47     37.51 o 
 -27   1  42        7.97       97.05     52.09 o 
 -25   1  42      140.03      118.66     42.73 o 
 -23   1  42      934.05     1042.93    141.88 o 
 -38   2  42       61.37       26.14     41.00 o 
 -36   2  42        1.69       18.99     40.20 o 
 -34   2  42       37.42       35.03     41.51 o 
 -32   2  42        7.56       -9.94     38.65 o 
 -30   2  42     1104.00     1267.57     73.10 o 
 -28   2  42       33.11      158.64     81.27 o 
 -41   1  43      435.93      499.55     57.12 o 
 -39   1  43      102.53      115.64     40.92 o 
 -37   1  43       65.58       40.77     31.97 o 
 -35   1  43       32.49       49.75     32.11 o 
 -33   1  43      270.73      353.58     69.68 o 
 -31   1  43       29.27       88.43     64.52 o 
 -29   1  43        2.22       46.75     39.99 o 
                                                 
